# Supplementary material for: Single-cell profiling reveals periosteal signatures of impaired periosteal cells proliferation in a drill-hole model of type 2 diabetes
Source: Cell Commun Signal. 2025 Aug 12;23:371. doi: 10.1186/s12964-025-02349-y (PMC12341304; doi:10.1186/s12964-025-02349-y)
Supplement: Supplementary file 1 — Supplementary Material 1. [file 12964_2025_2349_MOESM1_ESM.zip]

Archive with 4 entries (4 files):
- Revised Supplemental Table 3.csv
- revised_Supplemental Table 2.csv
- revised_Supplemental Table 4.7z
- revised_Supplemental tables 1.docx
