# Supplementary material for: Single-cell profiling reveals periosteal signatures of impaired periosteal cells proliferation in a drill-hole model of type 2 diabetes
Source: Cell Commun Signal. 2025 Aug 12;23:371. doi: 10.1186/s12964-025-02349-y (PMC12341304; doi:10.1186/s12964-025-02349-y)
Supplement: Supplementary file 1 — Supplementary Material 1. [file 12964_2025_2349_MOESM1_ESM.zip › Revised Supplemental Table 3.csv]

p_val	avg_log2FC	pct.1	pct.2	p_val_adj	cluster	gene
0	2.34542068206893	0.893	0.24	0	0	HLA-DQA1
0	2.28794946985806	0.853	0.219	0	0	HLA-DQA2
0	1.55008775790047	0.953	0.337	0	0	RAMP3
0	2.06218576273987	0.949	0.356	0	0	PLVAP
0	1.84252317600765	0.911	0.327	0	0	HLA-DMA
0	2.05505389522994	0.86	0.276	0	0	HLA-DQB1
0	1.98658782719645	0.975	0.392	0	0	HLA-DPA1
0	1.42426446707168	0.832	0.251	0	0	ZNF385D
0	1.69539494403838	0.869	0.29	0	0	TSPAN7
0	1.91147988227812	0.776	0.204	0	0	NOSTRIN
0	1.77539789348435	0.851	0.286	0	0	NRN1
0	1.5138270167533	0.879	0.32	0	0	ADGRL4
0	1.38422222633654	0.895	0.337	0	0	ECSCR
0	2.02331636550914	0.743	0.186	0	0	CCL14
0	1.26742254129539	0.925	0.372	0	0	GIMAP7
0	1.50891013118343	0.957	0.411	0	0	HLA-DRB5
0	0.95332288679118	0.949	0.407	0	0	RNASE1
0	1.32221343536257	0.85	0.317	0	0	EMCN
0	2.01823498122754	0.98	0.451	0	0	HLA-DPB1
0	1.36930675000998	0.976	0.448	0	0	PECAM1
0	2.24860263372845	0.999	0.472	0	0	ACKR1
0	1.3727846462474	0.966	0.443	0	0	VWF
0	1.90506502534713	0.72	0.2	0	0	FAM110D
0	0.724293861912202	0.799	0.285	0	0	RBP7
0	1.38309192418164	0.794	0.281	0	0	JAM2
0	1.1991725907548	0.89	0.38	0	0	CLDN5
0	1.03477454329498	0.946	0.44	0	0	EGFL7
0	1.84398785008517	0.725	0.22	0	0	PCAT19
0	1.60872536959764	0.916	0.413	0	0	DUSP23
0	0.914210383538994	0.808	0.306	0	0	CLEC14A
0	1.49946031005675	0.785	0.284	0	0	CD93
0	1.1884113639798	0.818	0.319	0	0	GIMAP4
0	1.34055525433183	0.976	0.479	0	0	NPDC1
0	1.4252270083814	0.773	0.281	0	0	MMRN2
0	-5.71467235275602	0.062	0.548	0	0	SOD3
0	1.11258774521535	0.765	0.279	0	0	CYYR1
0	1.22560452343025	0.77	0.286	0	0	ITGA6
0	1.52030417637839	0.831	0.347	0	0	PIM3
0	1.2544894996516	0.779	0.297	0	0	GIMAP1
0	1.2184669473537	0.731	0.252	0	0	DIPK2B
0	1.79223501005282	0.728	0.249	0	0	OLFM1
0	1.82419806666521	0.998	0.523	0	0	HLA-DRB1
0	1.46958725587748	0.875	0.401	0	0	ENG
0	1.84362234061649	0.628	0.155	0	0	TESC
0	-5.83023766567704	0.039	0.505	0	0	PRRX1
0	1.21617388082712	0.71	0.245	0	0	FLT1
0	1.13507907697523	0.794	0.33	0	0	PALMD
0	1.2592111176537	0.879	0.415	0	0	TNFSF10
0	0.949304744257246	0.776	0.313	0	0	SOX18
0	1.32467888980909	0.863	0.402	0	0	LMCD1
0	1.59310051393081	0.66	0.2	0	0	TMEM273
0	1.86060582575478	0.993	0.535	0	0	AQP1
0	1.59979623543483	0.76	0.303	0	0	ICAM1
0	1.26844173676481	0.692	0.237	0	0	GMFG
0	1.78690569640727	0.622	0.168	0	0	TPD52L1
0	1.21796747850929	0.733	0.281	0	0	IGFBP2
0	1.26537892374193	0.836	0.386	0	0	PRCP
0	0.743725038933915	0.859	0.412	0	0	TSHZ2
0	1.61746774436215	0.781	0.335	0	0	LIFR
0	2.00616893127191	0.998	0.554	0	0	HLA-DRA
0	-4.86149599413002	0.095	0.538	0	0	COL6A2
0	2.18406510180678	0.571	0.132	0	0	ADM5
0	1.08062140511997	0.768	0.33	0	0	ADAM15
0	0.355782306351577	0.839	0.403	0	0	LDB2
0	2.34797851525723	0.594	0.158	0	0	C2CD4B
0	-4.88847709263353	0.259	0.692	0	0	S100A4
0	1.21301423145607	0.794	0.363	0	0	CD34
0	1.16762961142179	0.802	0.371	0	0	ITM2A
0	1.21728841169392	0.783	0.354	0	0	CTSH
0	1.25592242298117	0.665	0.236	0	0	ITGB4
0	1.42984900185532	0.653	0.229	0	0	IL33
0	1.0483091351187	0.739	0.315	0	0	HYAL2
0	1.20917163657192	0.844	0.422	0	0	MARCKSL1
0	-5.2075160449804	0.078	0.499	0	0	CRYAB
0	1.00512686088443	0.699	0.278	0	0	TNFRSF10D
0	-4.94818882197922	0.058	0.478	0	0	MAP1B
0	0.998367745996481	0.78	0.362	0	0	MGST2
0	1.18364138320435	0.781	0.366	0	0	CTSC
0	1.34836919407474	0.637	0.223	0	0	COL15A1
0	1.27325848719597	0.998	0.585	0	0	IFI27
0	1.14363318412232	0.69	0.277	0	0	CAVIN2
0	1.11760702052904	0.788	0.377	0	0	S100A16
0	-5.24837025618475	0.042	0.453	0	0	RARRES2
0	1.62239336478363	0.571	0.16	0	0	POSTN
0	1.17220094774734	0.832	0.422	0	0	PLSCR1
0	1.35958010394638	0.692	0.284	0	0	AKR1C3
0	1.03462641303779	0.811	0.405	0	0	LAP3
0	1.07542356639862	0.769	0.365	0	0	MRTFB
0	-5.35702760946592	0.037	0.439	0	0	CD44
0	0.915160436338142	0.892	0.49	0	0	FXYD5
0	0.820290935135624	0.698	0.296	0	0	RALGAPA2
0	1.12146378783587	0.787	0.388	0	0	KCTD12
0	0.965250424391129	0.629	0.234	0	0	PTPRB
0	-5.29540920883796	0.036	0.429	0	0	PDGFRB
0	1.00838397798151	0.632	0.239	0	0	LMO2
0	1.02567096165079	0.644	0.251	0	0	CMIP
0	1.80459511644794	0.539	0.146	0	0	DOC2B
0	1.18225708533018	0.709	0.318	0	0	FAM241A
0	1.1047814016735	0.595	0.206	0	0	SEMA6A
0	-4.4202793442835	0.046	0.434	0	0	CPE
0	0.633095641016069	0.925	0.539	0	0	RAMP2
0	1.11430913039376	0.842	0.456	0	0	RAB11A
0	1.90314932887013	0.509	0.125	0	0	SCARB1
0	-5.13046146106247	0.037	0.42	0	0	ZEB2
0	0.953550894293187	0.708	0.325	0	0	ELK3
0	-5.95307534209338	0.017	0.399	0	0	NTRK2
0	1.36391356716988	0.595	0.213	0	0	LPAR6
0	2.19538066036463	0.559	0.178	0	0	HLA-DRB6
0	1.25835691521729	0.646	0.265	0	0	CDC42EP3
0	1.17095142522399	0.798	0.419	0	0	SH3BP5
0	0.717513577695653	0.791	0.412	0	0	ABLIM1
0	1.79984825245318	0.731	0.354	0	0	SPRY1
0	0.972347164687192	0.62	0.243	0	0	ERG
0	1.67605655934527	0.557	0.181	0	0	GBP4
0	1.03610507510785	0.794	0.418	0	0	PSMB9
0	0.938980793211266	0.59	0.214	0	0	THSD7A
0	1.05846299913069	0.719	0.343	0	0	IL1R1
0	1.88762989355007	0.51	0.135	0	0	HLA-DMB
0	0.72245808707198	0.913	0.539	0	0	HSPG2
0	-5.78363116587952	0.05	0.422	0	0	LMOD1
0	1.58002746314961	0.623	0.252	0	0	GBP1
0	1.01523341629286	0.706	0.335	0	0	ARL4A
0	1.18221092775748	0.575	0.205	0	0	GIMAP8
0	0.882734979359202	0.801	0.432	0	0	FABP5
0	0.663399789052775	0.678	0.309	0	0	PLCB4
0	1.35299184692308	0.627	0.258	0	0	ADAMTS9
0	1.5332647221782	0.532	0.163	0	0	TMEM88
0	-3.50430447792534	0.376	0.745	0	0	LGALS1
0	1.51078854852802	0.536	0.168	0	0	ROBO4
0	1.21787103404161	0.643	0.275	0	0	NECTIN2
0	1.70334938281593	1	0.635	0	0	CD74
0	-3.65861632060042	0.164	0.529	0	0	CXCL12
0	1.14718878133518	0.639	0.274	0	0	TAMALIN
0	1.06780242674296	0.624	0.26	0	0	SMAD1
0	-3.60645230569059	0.101	0.465	0	0	EMP3
0	1.41603443882612	0.549	0.186	0	0	GIMAP6
0	1.22590046219282	0.56	0.197	0	0	RASIP1
0	1.57190733143704	0.502	0.14	0	0	SPNS2
0	1.05651317490128	0.814	0.452	0	0	PSMB8
0	1.39387355829345	0.55	0.189	0	0	CPXM2
0	-4.60058368834697	0.054	0.415	0	0	AEBP1
0	1.77951237764291	0.631	0.27	0	0	MX1
0	0.889210361837864	0.518	0.158	0	0	MMRN1
0	0.739595157550106	0.612	0.254	0	0	CDH5
0	0.714416078251604	0.862	0.504	0	0	BCAM
0	1.92182062339546	0.483	0.125	0	0	SEMA6B
0	1.32164469231768	0.543	0.186	0	0	MALL
0	-5.24922099780932	0.225	0.582	0	0	TPM2
0	-5.29402126645136	0.053	0.41	0	0	SERPINF1
0	1.39680051255783	0.532	0.176	0	0	RAPGEF3
0	-5.90821207837	0.247	0.603	0	0	IGFBP5
0	0.871468280778911	0.66	0.305	0	0	HEG1
0	1.13112389573824	0.545	0.194	0	0	MYCT1
0	1.03174909437202	0.719	0.368	0	0	CLEC2B
0	-5.63466327395318	0.034	0.384	0	0	FGF7
0	1.53363568435542	0.555	0.206	0	0	RALGDS
0	1.30972094119266	0.529	0.18	0	0	ADCY4
0	0.945122517986318	0.6	0.252	0	0	ENSG00000289341
0	1.14156829651218	0.557	0.21	0	0	PLAT
0	0.76317763723611	0.504	0.157	0	0	TLL1
0	0.981625960427621	0.948	0.602	0	0	TGFBR2
0	1.54635246881564	0.513	0.167	0	0	ENSG00000289298
0	0.935666378524431	0.756	0.411	0	0	NCOA7
0	1.17749270200609	0.536	0.191	0	0	PDE2A
0	0.790926965367935	0.602	0.257	0	0	PKP4
0	1.25719533478698	0.502	0.159	0	0	SH3BGRL2
0	-5.69493624766596	0.024	0.365	0	0	ID4
0	-3.54418783549572	0.144	0.485	0	0	COL6A1
0	-3.18049833794267	0.22	0.559	0	0	MT1E
0	-3.42870221297422	0.124	0.463	0	0	FHL1
0	1.25050885806543	0.484	0.145	0	0	TACR1
0	2.66084184675229	0.414	0.076	0	0	LRG1
0	1.24208992929795	0.532	0.195	0	0	S1PR1
0	1.14212395509293	0.618	0.281	0	0	BACE2
0	0.980667937823313	0.603	0.267	0	0	THBD
0	1.44632721173443	0.534	0.199	0	0	VWA1
0	0.847233340087239	0.848	0.513	0	0	TFPI
0	2.02533006034725	0.43	0.095	0	0	CYTL1
0	1.03531763759823	0.922	0.588	0	0	LY6E
0	1.06813817384587	0.594	0.26	0	0	TNFRSF1B
0	0.945525507337418	0.981	0.647	0	0	GNG11
0	1.09347880959251	0.928	0.595	0	0	TPM3
0	1.48009041240807	0.496	0.163	0	0	SPHK1
0	1.27340999619068	0.546	0.214	0	0	EHD4
0	-5.22931368600348	0.048	0.38	0	0	COL1A2
0	-5.27001840575986	0.027	0.359	0	0	COL1A1
0	1.08210543563229	0.558	0.229	0	0	IFI44L
0	1.53950399997671	0.46	0.131	0	0	MEOX1
0	-5.40067496192997	0.025	0.354	0	0	BGN
0	1.1664111812835	0.859	0.53	0	0	ETS2
0	0.970828908185181	0.825	0.499	0	0	LIMS1
0	1.20713695885696	0.538	0.213	0	0	SPTLC2
0	1.15200219285674	0.568	0.243	0	0	NSUN6
0	1.51267708240189	0.473	0.149	0	0	HAPLN3
0	-5.69482726981102	0.022	0.343	0	0	COL14A1
0	1.57806463385481	0.457	0.137	0	0	CFI
0	0.879905925525853	0.855	0.535	0	0	SLC2A3
0	1.20802249896841	0.966	0.646	0	0	FKBP1A
0	-5.181280374432	0.056	0.375	0	0	PPP1R14A
0	1.21108110861518	0.567	0.249	0	0	CCDC69
0	-5.40562097738396	0.034	0.352	0	0	NOTCH3
0	1.12585884964166	0.591	0.274	0	0	SEC14L1
0	1.01909532613142	0.934	0.618	0	0	FCGRT
0	1.79490898870762	0.472	0.156	0	0	INHBB
0	1.16494370779818	0.479	0.163	0	0	ICA1
0	2.01958158990062	0.399	0.084	0	0	SELP
0	1.13064518939806	0.623	0.31	0	0	CASP4
0	1.68907338449352	0.416	0.104	0	0	LHX6
0	-2.85744488538527	0.142	0.453	0	0	CRIP1
0	1.12454261341867	0.542	0.231	0	0	EVA1C
0	1.42794631480235	0.456	0.146	0	0	C1orf115
0	1.41881377715795	0.456	0.147	0	0	GPR146
0	0.911032307383301	0.908	0.599	0	0	SNHG7
0	-4.86860263465161	0.03	0.338	0	0	HSPB6
0	1.11527226611376	0.491	0.183	0	0	PDIA5
0	1.74335985124573	0.402	0.095	0	0	CPVL
0	1.18711727919408	0.461	0.156	0	0	KDR
0	1.36920514565968	0.477	0.172	0	0	CLIC2
0	1.32229850694428	0.49	0.186	0	0	ABCD4
0	-2.25460024619453	0.256	0.559	0	0	H2AJ
0	1.3710036405255	0.457	0.155	0	0	HHEX
0	1.35737428063442	0.424	0.122	0	0	ALDH1A2
0	1.20939907595928	0.508	0.207	0	0	NEDD9
0	1.59714501866666	0.478	0.177	0	0	RHOU
0	1.42941270338881	0.493	0.193	0	0	TAP1
0	0.922070882583251	0.909	0.61	0	0	SDCBP
0	-4.80823668721149	0.034	0.333	0	0	PRKG1
0	1.31437669522007	0.434	0.135	0	0	MYO5C
0	1.25901717685305	0.467	0.169	0	0	SOCS2
0	-5.08096398654009	0.029	0.325	0	0	PRELP
0	1.46153389676662	0.454	0.159	0	0	SCN1B
0	1.42110150381188	0.431	0.136	0	0	TMEM255B
0	0.932272092268053	0.897	0.603	0	0	VAMP5
0	0.970187298553677	0.91	0.618	0	0	NPC2
0	0.860366968035736	0.834	0.542	0	0	NASP
0	1.83358390029846	0.384	0.094	0	0	PCDH19
0	1.38170733170096	0.433	0.145	0	0	MCF2L
0	0.841250111949301	0.894	0.607	0	0	IL6ST
0	2.13747593542436	0.377	0.09	0	0	IL3RA
0	-3.2798591969928	0.199	0.485	0	0	C1S
0	-5.43786980224018	0.239	0.523	0	0	ACTA2
0	0.980452100841818	0.896	0.616	0	0	PDLIM1
0	-3.31085911470308	0.335	0.614	0	0	TPM1
0	1.78652385939677	0.362	0.084	0	0	CYSLTR1
0	1.16247688024177	0.401	0.13	0	0	LRRC1
0	1.37442429442967	0.412	0.142	0	0	HCP5
0	1.90721187276705	0.358	0.089	0	0	CIITA
0	0.738030161795482	0.914	0.645	0	0	TCF4
0	1.89408279375538	0.362	0.094	0	0	LRATD2
0	2.10272918187245	0.359	0.091	0	0	ICAM4
0	2.16569400549336	0.346	0.078	0	0	CLDN15
0	2.08420338350537	0.338	0.073	0	0	HLA-DOA
0	1.4032323308218	0.381	0.118	0	0	SCARF1
0	1.044540346019	0.897	0.641	0	0	IFI16
0	1.49695704824707	0.356	0.1	0	0	CPLX1
0	2.75440006720068	0.315	0.062	0	0	SELE
0	1.57542296877373	0.342	0.089	0	0	ELOVL7
0	2.27887450208713	0.336	0.083	0	0	CNKSR3
0	2.04984942268552	0.326	0.075	0	0	DSG2
0	1.78699414083975	0.32	0.076	0	0	RASA4B
0	0.641524005597534	0.983	0.753	0	0	CLU
0	2.10661575567819	0.271	0.053	0	0	GPR68
0	2.22498082421338	0.27	0.053	0	0	ENSG00000288775
0	2.16159525614983	0.278	0.061	0	0	CSF2RB
0	-4.22363138912593	0.474	0.689	0	0	MYL9
0	1.73793370837147	0.281	0.068	0	0	AVPR2
0	0.887996870670167	0.946	0.737	0	0	NFKBIA
0	0.880922541158022	0.92	0.717	0	0	CD59
0	2.03196801052652	0.254	0.054	0	0	BAALC
0	0.89635762249671	0.975	0.775	0	0	KLF2
0	0.618615248259017	0.996	0.8	0	0	S100A10
0	-5.30992243620531	0.542	0.734	0	0	TAGLN
0	0.729331982944541	0.971	0.783	0	0	DNAJA1
0	-1.7470876622648	0.522	0.707	0	0	C12orf57
0	-3.05338537560208	0.621	0.799	0	0	CALD1
0	0.568797800214468	0.992	0.817	0	0	IGFBP4
0	0.930014966905668	0.976	0.805	0	0	GUK1
0	0.879374835690344	0.999	0.851	0	0	SPARCL1
0	0.812567249574124	0.977	0.829	0	0	MYL12A
0	1.1431969950481	0.999	0.887	0	0	HLA-E
0	0.878161467875069	1	0.892	0	0	HLA-B
0	0.795297048260413	0.996	0.89	0	0	HLA-C
0	0.768845269371873	0.999	0.912	0	0	HLA-A
0	0.862147644193803	0.995	0.918	0	0	TXNIP
0	0.575497853864451	0.994	0.923	0	0	ITM2B
0	-2.22536661332131	0.739	0.8	0	0	MGP
0	0.466487373256207	0.998	0.959	0	0	RPS15A
0	0.558094860932608	0.999	0.96	0	0	RPS2
0	0.414865819448059	0.998	0.965	0	0	RPL36
0	0.757198205257172	1	0.97	0	0	TMSB10
0	0.404653904666011	0.999	0.969	0	0	RPL37
0	0.400350862920687	0.999	0.969	0	0	RPS19
0	0.391165655024659	0.999	0.97	0	0	RPL28
0	0.437790352646104	0.999	0.971	0	0	RPS6
0	-1.03990532886539	0.997	0.973	0	0	FTH1
0	0.467830035895362	1	0.979	0	0	RPS18
0	0.576639690525525	1	0.984	0	0	TPT1
0	0.643532513854066	1	0.993	0	0	B2M
6.24353523980479e-308	0.856172414662527	0.612	0.272	4.02108643584387e-303	0	FLNB
1.66896513792747e-307	2.66610680109054	0.184	0.027	1.07488030743081e-302	0	GABRA2
2.26756277182979e-307	0.78703693322273	0.862	0.571	1.46040112756926e-302	0	SYNE2
2.70972541418692e-307	-4.36918491791095	0.045	0.34	1.74517155575294e-302	0	SLIT3
8.50499957512256e-305	0.685518204326675	0.572	0.235	5.47755992636193e-300	0	PREX2
1.41453935253765e-302	1.06630937175192	0.527	0.219	9.1101992460835e-298	0	PNP
3.42068004260146e-302	-3.15121067451983	0.635	0.704	2.20305477463705e-297	0	C11orf96
8.21366459118759e-302	-4.79087123538981	0.032	0.321	5.28992854330845e-297	0	CKB
8.37747329330232e-302	1.41731074036098	0.364	0.114	5.39542789981842e-297	0	ADGRG1
9.35388801982986e-302	0.674521349608889	0.526	0.208	6.02427804029122e-297	0	FLI1
1.36074419627709e-300	-5.08200221773245	0.033	0.32	8.76373692170296e-296	0	LRP1
4.18132742222472e-300	1.33124128056811	0.395	0.132	2.69294211300961e-295	0	HOXB7
1.11723786926961e-299	1.0836568400461	0.603	0.299	7.19545877324397e-295	0	SHC1
7.39933063489038e-299	1.43804868954576	0.331	0.097	4.7654649020948e-294	0	MLPH
2.1711262080655e-298	0.878631899824617	0.555	0.233	1.39829212304251e-293	0	NRP2
2.25760524756794e-298	0.960408211530696	0.64	0.318	1.45398808364366e-293	0	CD320
6.62062094391147e-298	-4.94297191186093	0.027	0.311	4.26394471271674e-293	0	GUCY1A1
1.44992223857123e-297	-3.12091658016411	0.098	0.395	9.33807918529413e-293	0	KANK2
3.64280963951192e-296	1.16436256664187	0.412	0.143	2.34611512023126e-291	0	MET
4.28929938462692e-296	1.63724642327024	0.29	0.074	2.76248037567512e-291	0	TSPAN13
1.02979115827121e-294	1.39311056326587	0.555	0.274	6.63226697572991e-290	0	UGCG
1.58918785476214e-294	-3.96351795764362	0.145	0.445	1.02350054598101e-289	0	MT1M
4.74960544008415e-293	1.26970858276083	0.421	0.149	3.0589358876318e-288	0	SMAGP
1.00617150659634e-292	1.07089699311577	0.567	0.26	6.48014697108305e-288	0	SYNGR2
4.30837577541918e-292	-4.5418400898225	0.11	0.398	2.77476633440097e-287	0	IGFBP6
5.09052504386732e-292	0.393252737749452	0.997	0.925	3.27850174925231e-287	0	CST3
5.30507007170132e-290	1.20238743406274	0.421	0.149	3.41667732897852e-285	0	DIPK1B
6.02218953989911e-290	-4.69954666229914	0.058	0.341	3.87853095127662e-285	0	SYNPO2
9.93702719791591e-290	0.759953152861222	0.829	0.549	6.39984299654576e-285	0	CDC37
1.60880567257857e-289	-5.79658927789426	0.012	0.285	1.03613520536751e-284	0	MRGPRF
3.91382866605016e-289	-3.51295389200909	0.07	0.36	2.52066221408294e-284	0	CHCHD10
4.15239642793966e-289	0.817361485443564	0.912	0.68	2.67430939545026e-284	0	IRF1
6.48573045214038e-288	-5.16992751527521	0.027	0.303	4.17706984039649e-283	0	MXRA8
1.83028511645414e-286	0.66762555258688	0.674	0.341	1.17877682640113e-281	0	LYST
5.50850753720651e-286	1.27615630117298	0.366	0.118	3.54769919426248e-281	0	ARHGEF15
2.08730395876389e-285	-0.933052218808085	0.995	0.969	1.34430724160229e-280	0	FTL
1.28262130821743e-284	1.56146744745294	0.309	0.088	8.26059427344352e-280	0	FAM167B
3.28820462134523e-284	0.684527508703765	0.906	0.696	2.11773530433118e-279	0	GNAI2
3.68747848746371e-284	0.600753212599656	0.577	0.245	2.37488364506612e-279	0	MCTP1
1.87312019540312e-282	1.18384329492978	0.423	0.154	1.20636433064742e-277	0	LPCAT4
2.46843028337058e-282	0.611112588390131	0.405	0.142	1.58976783970199e-277	0	CD52
6.96264229433683e-281	1.0062603142591	0.554	0.254	4.48422014324469e-276	0	LAMA5
7.15918519752893e-281	0.902340886602123	0.46	0.176	4.61080163461653e-276	0	PLEKHG1
1.06851949197806e-280	2.27266207549651	0.182	0.029	6.8816929361355e-276	0	STC2
1.71339566098524e-280	1.54623376761252	0.316	0.093	1.10349534150094e-275	0	CD79B
2.16980267000688e-280	-2.08060322847583	0.509	0.674	1.39743971159123e-275	0	LPP
7.04478248919191e-278	1.26986666747125	0.421	0.16	4.53712171433916e-273	0	TNFRSF10B
2.84139251458294e-277	0.422221213837432	0.999	0.97	1.829970435092e-272	0	RPL34
3.28478511905948e-277	0.985680630010965	0.458	0.18	2.11553300807907e-272	0	CYTH1
3.47517533312919e-276	-5.88889422145899	0.011	0.274	2.23815192154852e-271	0	MFAP4
5.07264274185555e-276	1.10455279300458	0.571	0.28	3.26698483146465e-271	0	SLC25A25
5.93073134010293e-276	-2.81444915559005	0.126	0.413	3.81962821227989e-271	0	ZFHX3
5.01640707636756e-274	-3.49925924128186	0.063	0.339	3.23076681346376e-269	0	RHOQ
6.72799677882854e-274	-5.54285670781982	0.016	0.279	4.33309904543673e-269	0	RCAN2
2.08938431903584e-272	0.688765792871282	0.878	0.6	1.34564707683184e-267	0	IFITM1
2.22096991106814e-272	-5.05580637324931	0.025	0.29	1.43039346152432e-267	0	GPNMB
1.07985063311621e-271	0.967235197228004	0.507	0.214	6.95467001752164e-267	0	MAP3K11
2.07750356212328e-271	0.483303021439136	0.591	0.267	1.33799539414988e-266	0	MAGI1
4.48990769302522e-271	0.616524193678648	0.944	0.768	2.89168015061597e-266	0	GAS5
4.792181536781e-271	-2.70377478080598	0.086	0.372	3.08635659694843e-266	0	RAB34
5.46015945987218e-271	1.05850003699025	0.411	0.151	3.51656109853608e-266	0	ABCG1
8.49243842084798e-271	0.826759265629655	0.777	0.482	5.46947004056293e-266	0	KLF4
2.4157141568243e-270	1.47035978355171	0.386	0.143	1.55581654556112e-265	0	TIFA
1.20551221098534e-268	1.2344293435502	0.407	0.155	7.76398084363e-264	0	FBXO31
5.87075362875049e-268	1.74706404067032	0.287	0.082	3.78100016706046e-263	0	OAS3
8.48353987069269e-268	-5.55305207292898	0.02	0.279	5.46373901832092e-263	0	FHL5
1.40436714957117e-265	-5.78267406197686	0.019	0.276	9.04468619009818e-261	0	PLN
1.81139097761809e-265	1.26265953960576	0.424	0.165	1.16660824522516e-260	0	TNFAIP1
2.35454056665581e-265	-5.41295019741387	0.011	0.267	1.51641830654901e-260	0	AXL
2.94232038680417e-264	1.04326060325232	0.449	0.178	1.89497202191736e-259	0	CARD8
4.12197644337271e-264	-5.19147604935237	0.018	0.275	2.65471770858976e-259	0	NEXN
1.90485364771202e-263	-5.10950978624623	0.142	0.4	1.22680194327245e-258	0	MYH11
6.0847194753745e-263	-5.1534248117564	0.023	0.28	3.91880273092019e-258	0	CRISPLD2
4.76940924422906e-261	1.39350369628454	0.413	0.162	3.07169032965328e-256	0	RPGR
8.0830958174266e-261	0.788929620864571	0.84	0.539	5.20583703025543e-256	0	ID1
9.96754313870826e-261	1.42072476465816	0.253	0.064	6.41949648305367e-256	0	RAB3C
2.84088028922793e-260	1.37832325665953	0.269	0.071	1.82964054147436e-255	0	CADM3-AS1
4.63257080506061e-260	0.735510063000023	0.457	0.178	2.98356090129124e-255	0	SHANK3
7.16988792115385e-260	-2.31646522022314	0.21	0.476	4.61769461673993e-255	0	CEBPB
1.78127750585695e-259	0.842890821915613	0.741	0.459	1.14721396487211e-254	0	PALM2AKAP2
2.0051722583604e-259	0.355969522411901	1	0.984	1.29141114127443e-254	0	RPL32
1.12041336163129e-258	0.886729959862978	0.702	0.412	7.21591021425014e-254	0	BAG3
1.6410036676601e-258	2.0111990487662	0.224	0.052	1.05687200211981e-253	0	TSPAN1
1.68910086154476e-258	0.842286781153997	0.706	0.406	1.08784851886929e-253	0	ARPC1B
2.67104002788896e-258	1.35650011899562	0.321	0.102	1.72025661956161e-253	0	ZNF608
3.64910829572306e-257	-5.76550330680634	0.012	0.262	2.35017170677748e-252	0	SOX5
2.20187827252739e-253	-4.24277672756114	0.033	0.289	1.41809768263854e-248	0	CCDC80
7.77445930590519e-253	0.54013498548119	0.996	0.936	5.00706277137518e-248	0	GAPDH
4.61619537022677e-252	0.794272876415345	0.805	0.552	2.97301446624085e-247	0	RAB13
7.85086765346793e-252	0.890490453769864	0.592	0.297	5.05627280353949e-247	0	DAAM1
1.58424680716638e-251	0.878106742314702	0.478	0.202	1.02031831368744e-246	0	RPS6KA2
3.43857616966606e-251	0.85931265081565	0.296	0.087	2.21458059631173e-246	0	TPO
1.25234757363318e-250	1.7582605392024	0.279	0.082	8.06561931322716e-246	0	ENSG00000288826
1.52999148136724e-250	1.52197536147898	0.392	0.155	9.85375713659757e-246	0	GJA1
1.28935907597696e-249	-4.60255899449031	0.066	0.321	8.30398819292199e-245	0	C12orf75
1.99049421602216e-249	-5.05102017256717	0.023	0.271	1.28195789488691e-244	0	COL3A1
1.66876643270069e-248	0.968988021830847	0.504	0.226	1.07475233331655e-243	0	FZD4
1.98388167337425e-248	0.690215416309599	0.5	0.21	1.27769915291995e-243	0	EFNB2
3.75826110934954e-248	-1.88054303855029	0.847	0.83	2.42047048486548e-243	0	DSTN
4.79103375809768e-248	1.74827841393009	0.345	0.128	3.08561738156523e-243	0	HERC2P2
1.07544044395841e-247	0.862972316617898	0.513	0.233	6.92626663526977e-243	0	PXN
1.15919909748035e-247	1.00644141316274	0.494	0.222	7.46570586741245e-243	0	SNAI1
4.30249259853941e-247	-4.35137866371697	0.048	0.301	2.77097733316332e-242	0	RRAD
4.81035482391131e-247	0.81991470436939	0.451	0.179	3.09806092079184e-242	0	OCIAD2
1.44753847230627e-246	1.08534764475492	0.43	0.173	9.32272677704129e-242	0	TCN2
6.23533261785451e-246	2.12404438318083	0.173	0.031	4.01580361920302e-241	0	KIF19
1.71288430358898e-245	0.931683144924059	0.655	0.38	1.10316600688345e-240	0	TAPBP
6.23933809949534e-245	0.639191572036366	0.934	0.747	4.01838330959898e-240	0	HSPD1
1.23550434054588e-244	0.828804606103585	0.625	0.334	7.95714215485168e-240	0	SWAP70
1.23929642580615e-244	-2.78092758055264	0.089	0.354	7.98156470076194e-240	0	LITAF
5.86018206426401e-244	-3.71857580135666	0.06	0.314	3.77419165666859e-239	0	PCOLCE
8.43772766161764e-244	1.23937196036711	0.383	0.145	5.43423412318823e-239	0	NPR1
1.18988902598153e-243	1.48840115815412	0.32	0.107	7.66336128293145e-239	0	TSPAN6
1.59846351866188e-243	0.961648053893686	0.438	0.177	1.029474444559e-238	0	FGD5
1.82439599192842e-243	1.24431325957978	0.376	0.141	1.17498399464158e-238	0	STC1
1.86460586992709e-243	0.728636426597361	0.384	0.142	1.20088076446785e-238	0	STAB1
3.37357434525316e-242	-5.29246465402016	0.045	0.291	2.17271682131684e-237	0	ADH1B
1.51867048258334e-241	1.49516317228454	0.275	0.079	9.78084537602976e-237	0	CCL23
3.52413042859316e-241	0.980742741291316	0.461	0.196	2.26968096123114e-236	0	FNBP1L
7.63640389622809e-241	1.94595456902649	0.231	0.059	4.91814956532674e-236	0	TACSTD2
2.21412179267971e-240	-3.70475036401931	0.042	0.291	1.42598299935744e-235	0	DDR2
7.56684183761211e-240	-0.623380822627141	0.999	0.981	4.8733488170957e-235	0	S100A6
1.31325171971002e-239	1.05800246946891	0.449	0.191	8.45786637562041e-235	0	WARS1
3.19124402424984e-239	1.7506533529092	0.23	0.058	2.05528880137787e-234	0	OTULINL
4.34276552035165e-239	-1.45383762637774	0.621	0.721	2.79691470572727e-234	0	PLAC9
5.06740199025099e-239	-1.15754519665989	0.783	0.794	3.26360957780125e-234	0	SELENOM
7.05573121600289e-239	1.52498075048306	0.254	0.07	4.5441731323545e-234	0	SEMA3E
5.84363710458975e-238	0.929641605714157	0.428	0.171	3.76353604083998e-233	0	SHE
6.05149836081148e-238	1.89467171952528	0.236	0.063	3.89740700429702e-233	0	RND1
7.33986420034829e-238	-5.53129455011793	0.024	0.261	4.72716613959232e-233	0	CNN1
1.97248780060309e-237	0.542330945099899	0.879	0.605	1.27036104310041e-232	0	LRRFIP1
1.17518818107348e-235	1.06135660890718	0.448	0.193	7.56868196138562e-231	0	INPP1
6.45412153978702e-235	0.896340976440004	0.522	0.246	4.15671243648443e-230	0	XAF1
1.27401338915472e-234	-4.9879909260339	0.016	0.25	8.20515583151203e-230	0	ANGPT1
4.57061133871629e-234	1.06828045210448	0.471	0.213	2.94365652658684e-229	0	UPP1
7.72279148861935e-234	0.696268168433187	0.789	0.518	4.97378663033041e-229	0	ATP1A1
3.45230465498418e-233	-4.9999334599399	0.025	0.26	2.22342228999601e-228	0	CARMN
3.75315425241376e-233	0.829383898467253	0.542	0.261	2.41718146472456e-228	0	CPNE8
9.56198427143958e-233	1.00552532947015	0.46	0.203	6.15830035017795e-228	0	RBMS2
2.09942768477952e-232	0.7280582244643	0.737	0.442	1.3521154061054e-227	0	TSPAN4
7.6503303437259e-232	-5.14848803124727	0.019	0.252	4.92711875457323e-227	0	LGI4
3.43235305472745e-231	-5.55545139213492	0.013	0.242	2.21057266136667e-226	0	DMD
7.82098212064294e-231	1.06066063924062	0.365	0.135	5.03702532497888e-226	0	EPHB4
2.05738964193453e-230	1.06020771831675	0.458	0.205	1.32504122499152e-225	0	FAM43A
3.69879785092824e-230	1.35144159010904	0.313	0.105	2.38217376791182e-225	0	MFNG
4.88148875892066e-230	1.0488787448381	0.352	0.126	3.14387402029526e-225	0	CNTNAP3B
8.97953092802853e-230	1.28499871619784	0.286	0.09	5.78317709888749e-225	0	TNFRSF10A
6.34911469988858e-229	1.72303081244421	0.25	0.072	4.08908383131624e-224	0	MLKL
1.08793337445037e-228	0.760386070305587	0.682	0.383	7.00672610481018e-224	0	HLA-F
1.63928975050781e-228	1.61628711895492	0.244	0.067	1.05576817091705e-223	0	SLCO4A1
2.82294137062042e-228	0.994621067212331	0.349	0.126	1.81808716033438e-223	0	PCDH17
3.63188975577345e-227	2.13524643753225	0.233	0.065	2.33908227830834e-222	0	DDX58
4.2001876401777e-227	0.72928338286129	0.8	0.555	2.70508884778005e-222	0	SNHG8
1.0663348951114e-226	1.26225708438698	0.344	0.127	6.86762325847548e-222	0	GFOD2
1.84875882304181e-226	1.05909188190431	0.44	0.19	1.19067463239185e-221	0	BTN3A2
3.00288398956983e-226	-5.51631312504114	0.012	0.236	1.93397740464255e-221	0	SLC7A2
2.14871423709808e-225	0.208970769064896	0.558	0.244	1.38385791726065e-220	0	MECOM
1.22193285069448e-224	1.34213517282575	0.272	0.083	7.86973633161273e-220	0	SULT1C2
6.60969203172336e-224	1.14864937812248	0.4	0.162	4.25690605611111e-219	0	ORAI1
7.88188828874697e-224	-2.3155834437254	0.224	0.457	5.0762513334846e-219	0	MFGE8
2.55882703578269e-223	-1.06587216795563	0.716	0.769	1.64798696412548e-218	0	GPX4
3.49878014457359e-223	0.826413922704558	0.333	0.115	2.25335436431117e-218	0	PLEKHA7
9.32783444876719e-223	-5.13318767977865	0.01	0.231	6.00749849838402e-218	0	SGCE
1.39461256623063e-222	-4.03154981341209	0.026	0.257	8.98186277155177e-218	0	ISLR
2.85206070571067e-222	1.13218682254754	0.392	0.16	1.8368411769059e-217	0	C21orf91
5.50255120443964e-222	-5.16300538731644	0.044	0.276	3.5438630777073e-217	0	COL6A3
7.8946199733546e-222	0.387494863712692	0.528	0.236	5.08445104763929e-217	0	DOCK4
5.96399522850522e-220	-4.9034046773597	0.018	0.241	3.8410514869665e-215	0	PDE5A
7.91154630826443e-220	-4.57255427553493	0.019	0.242	5.09535228437462e-215	0	GJA4
2.31024812869415e-219	1.02968361134965	0.47	0.217	1.48789220480418e-214	0	CD40
3.76696026861472e-219	-5.70039307055796	0.009	0.226	2.42607309139863e-214	0	ABCC9
4.60022373358985e-219	0.909832565933212	0.545	0.274	2.96272809338121e-214	0	APOLD1
5.51918424011202e-218	-4.7376324100093	0.03	0.256	3.55457541800175e-213	0	FHL2
8.45937850097582e-218	1.61289710020121	0.193	0.044	5.44817812976847e-213	0	CORO2A
9.4684803533705e-218	1.35447312905787	0.265	0.081	6.09808008678474e-213	0	MAPK11
6.24483283429976e-217	0.574515470952411	0.813	0.536	4.02192213860242e-212	0	APP
6.09482185232349e-216	0.793983968058509	0.359	0.135	3.92530906577042e-211	0	GALNT18
6.38246404333839e-216	1.32763426830582	0.264	0.082	4.11056214247166e-211	0	CASP10
7.51327610664136e-215	1.07611869115848	0.372	0.145	4.8388503437213e-210	0	CARD16
1.46494641924048e-214	0.836036469408725	0.489	0.225	9.4348409184764e-210	0	KANK3
1.80756041300302e-214	0.765607788433353	0.432	0.183	1.16414120839047e-209	0	ARHGAP31
1.90278230996883e-214	0.698838559800058	0.361	0.134	1.22546791891232e-209	0	DNM3
1.04046603157384e-213	-4.915481810157	0.063	0.293	6.70101742974815e-209	0	CCN5
1.14426653912762e-213	1.22575625568365	0.432	0.197	7.36953421859755e-209	0	IFIT3
2.47863880846788e-213	1.10271674262535	0.382	0.154	1.59634253820566e-208	0	TES
1.89935971690488e-212	0.950579498589987	0.521	0.267	1.22326363207542e-207	0	GNS
3.76564021989162e-212	1.26063800837624	0.284	0.094	2.425222927219e-207	0	IL15
7.35599097683157e-212	2.17563584663095	0.171	0.036	4.7375524287186e-207	0	RASA4
3.71926034603111e-211	-2.09286919719157	0.373	0.549	2.39535243325787e-206	0	C1R
4.31793275857068e-211	-3.85381624660365	0.06	0.288	2.78092141382986e-206	0	PLTP
9.88162043518291e-211	-3.99358145385433	0.031	0.253	6.3641588250752e-206	0	HES4
1.03186525048708e-210	-5.48989028881166	0.008	0.219	6.64562495923698e-206	0	ARHGAP6
6.76106448905173e-210	-2.55122213087097	0.306	0.503	4.35439597352888e-205	0	GPX3
8.00597592723069e-210	0.504778525132427	0.937	0.76	5.15616873617365e-205	0	TAGLN2
4.33941688973059e-209	0.883004988008913	0.557	0.291	2.79475805366209e-204	0	LRRC32
4.54234067746145e-209	-3.94353132400104	0.024	0.242	2.92544908991228e-204	0	SDC2
8.28826680678279e-209	1.24634407741292	0.286	0.095	5.33797535424039e-204	0	CRACR2B
6.13433157295506e-208	-4.05774927964736	0.025	0.243	3.95075490624598e-203	0	ZNF703
7.75230973630276e-208	-4.81190000804	0.017	0.229	4.99279756256843e-203	0	FRZB
2.46771908497826e-207	0.972783441732777	0.346	0.132	1.5893097994894e-202	0	ABLIM3
8.61641063190312e-207	0.949233038575868	0.507	0.253	5.54931310337088e-202	0	IRF9
9.92984396206645e-207	-4.42078722922836	0.019	0.233	6.39521670532928e-202	0	ADCY3
1.05747227300176e-206	1.05707875048973	0.386	0.164	6.81054442704055e-202	0	TNFAIP3
3.64969920684663e-206	-5.23161236984477	0.011	0.219	2.3505522771775e-201	0	EMILIN1
2.13019363716542e-205	1.08674469496686	0.471	0.234	1.37192991008002e-200	0	PML
4.12571935835423e-205	0.518673633832724	0.815	0.53	2.65712829555446e-200	0	MEF2C
6.49393341517352e-205	0.704710811609318	0.736	0.482	4.18235287670836e-200	0	TNFRSF1A
6.66900907297611e-205	-4.61813182875965	0.021	0.233	4.29510860335953e-200	0	ANGPTL1
1.85925080293648e-204	1.15800096860396	0.442	0.212	1.19743188712321e-199	0	RELL1
2.41921617338909e-204	0.748709158208966	0.737	0.494	1.55807198430951e-199	0	HNRNPF
2.50860369729554e-204	0.998935219574671	0.434	0.198	1.61564112520622e-199	0	TRIM25
2.63380201031699e-204	0.787281617418337	0.382	0.155	1.69627384672456e-199	0	EPB41L4A
4.00110500174445e-204	0.365025063780246	0.827	0.526	2.5768716653235e-199	0	TM4SF1
4.00533870957544e-204	0.302440053054742	0.843	0.558	2.57959834251497e-199	0	IER3
6.04842300541121e-204	-5.26516458352535	0.02	0.231	3.89542635240504e-199	0	COL12A1
8.12278379713337e-204	0.833353699655427	0.528	0.272	5.23139767670578e-199	0	SNRK
9.16570209322868e-204	1.20552030242194	0.331	0.125	5.903078776123e-199	0	TSPAN12
1.11319885723815e-203	0.602903910854766	0.752	0.478	7.16944592015659e-199	0	TMOD3
2.82430463387268e-202	0.54471912366392	0.892	0.714	1.81896515639936e-197	0	UBE2D3
2.87159946032094e-202	-0.685525603082599	0.998	0.979	1.8494249164251e-197	0	ACTB
1.13543073730982e-201	0.832545660865101	0.46	0.214	7.31262812057019e-197	0	DUSP5
1.15665531696758e-201	-5.75093541680125	0.01	0.212	7.44932290339803e-197	0	EDNRA
1.36494102488721e-201	0.980920027161802	0.337	0.128	8.79076617668359e-197	0	SH2D3C
3.52611046241543e-201	1.04123887114974	0.432	0.2	2.27095618221403e-196	0	PRPSAP1
4.08456608846667e-201	-4.47980484430084	0.036	0.251	2.63062394361608e-196	0	ANK2
4.94078296958141e-201	0.797937365723361	0.455	0.203	3.18206186372921e-196	0	EFNA1
5.0412513130704e-200	1.00884647320746	0.527	0.281	3.24676749566986e-195	0	PARP14
5.77206075234411e-200	-2.69314453316629	0.091	0.328	3.7174380069397e-195	0	PTPRG
1.80968782094359e-199	1.27048268307848	0.263	0.086	1.16551134420051e-194	0	CLEC1A
2.42604840433442e-199	0.630260582133298	0.691	0.393	1.56247221432754e-194	0	ESAM
7.00535414856381e-199	-4.08221012480336	0.022	0.231	4.51172828584103e-194	0	VASN
1.45253032248935e-198	0.631082586725594	0.636	0.36	9.35487628896041e-194	0	NRP1
8.06448363761415e-198	1.66249265046062	0.205	0.055	5.19385004196902e-193	0	TIAM1
1.27646699711923e-197	0.982125627081353	0.332	0.129	8.22095804824671e-193	0	BIRC3
7.39894603573325e-197	0.362308749122706	0.999	0.947	4.76521720485364e-192	0	IFITM3
1.19824816831671e-196	0.997810137742979	0.383	0.163	7.71719750322693e-192	0	STARD3
1.95417101515279e-196	0.868734875802196	0.612	0.361	1.258564300599e-191	0	ZC3HAV1
8.78714805027319e-196	-4.52243433452363	0.016	0.218	5.65927483029794e-191	0	LGALS3BP
1.70473918213959e-195	1.36588993469	0.259	0.084	1.09792022286518e-190	0	GIMAP2
2.55060116140078e-195	-3.48380545115561	0.046	0.261	1.64268917198856e-190	0	ITIH5
2.58784520569977e-195	1.17881249161658	0.257	0.082	1.66667582627888e-190	0	KLHL3
1.15407788321229e-194	0.468354426734316	0.895	0.634	7.43272319904043e-190	0	CRIP2
1.27779024099965e-194	-5.814625637613	0.01	0.208	8.22948026813416e-190	0	ADGRL3
5.39078068119477e-194	1.58302413414294	0.199	0.052	3.47187838991668e-189	0	ITGA2
5.98321431465837e-194	0.405878538303908	0.522	0.242	3.85342934721258e-189	0	ICAM2
7.30006770246907e-194	1.20323317919709	0.335	0.132	4.70153560309818e-189	0	EGLN3
7.77953714677605e-194	0.649245208958656	0.377	0.155	5.01033310400965e-189	0	PITPNC1
1.21269434336086e-193	0.649445761869627	0.702	0.429	7.81023664898127e-189	0	GRN
1.8526382910513e-193	0.877766981979754	0.43	0.199	1.19317316496868e-188	0	COTL1
2.61516175423838e-193	-4.24197847785485	0.018	0.221	1.68426877619968e-188	0	RAB31
3.17626267992286e-193	0.358145997561734	0.992	0.94	2.04564021637752e-188	0	RPL26
4.20579088701812e-193	1.30016824895581	0.482	0.269	2.70869756287515e-188	0	POLR2J3.1
4.44441219495539e-192	0.801786881966864	0.511	0.261	2.86237923003907e-187	0	CEP68
4.58612506539907e-192	1.25190158879948	0.38	0.168	2.95364798711962e-187	0	HLA-DRB6.1
5.07979526759551e-192	1.1787256052593	0.283	0.099	3.27159134414221e-187	0	CARD10
5.70208146517531e-192	-4.82624271331848	0.021	0.221	3.67236854683151e-187	0	PODN
5.87787339056909e-192	0.743132789679236	0.632	0.368	3.78558557846212e-187	0	PLK2
6.31372240374658e-192	0.432167560610706	0.392	0.16	4.06628977690895e-187	0	MYRIP
7.62149994457384e-192	0.654042799546611	0.653	0.391	4.90855082430334e-187	0	BMPR2
4.8821156042314e-191	0.678782340482407	0.707	0.458	3.14427773374919e-186	0	FLOT1
2.47366513322872e-190	0.613062425516388	0.697	0.424	1.59313929240463e-185	0	MTUS1
3.18381808146084e-190	-5.77770003297847	0.018	0.216	2.05050619718404e-185	0	ACTG2
1.08574225888298e-189	-2.02910778077699	0.187	0.413	6.99261444410995e-185	0	MAP3K20
1.14822124063289e-189	0.347350245610039	1	0.984	7.39500407817208e-185	0	RPS28
1.63458806955314e-189	1.14954983593424	0.352	0.146	1.05274010031501e-184	0	FKBP11
6.0077058590551e-189	1.00821449130902	0.479	0.243	3.86920288146585e-184	0	BCL3
1.46461779148572e-188	-2.32731693668962	0.365	0.538	9.43272442428465e-184	0	CCN1
3.56569470639055e-188	-5.47476096955624	0.047	0.252	2.29645001870377e-183	0	RERGL
8.50063670336673e-188	0.913792430530671	0.406	0.18	5.47475006243631e-183	0	MMP28
2.33931415046276e-187	-3.70527199471709	0.069	0.283	1.50661188546403e-182	0	RASD1
3.82132123036777e-187	0.488335083546793	0.835	0.571	2.46108372520606e-182	0	HSPH1
1.41285166771733e-186	1.48691313421436	0.211	0.06	9.09932988076667e-182	0	ENSG00000228401
1.8788078528197e-186	1.10484177418222	0.511	0.283	1.21002740953e-181	0	YPEL2
2.26019952628098e-186	1.19499621811052	0.294	0.108	1.455658902906e-181	0	PMAIP1
5.59703041891054e-186	-4.70575179505561	0.013	0.206	3.60471147099515e-181	0	PRRX2
6.82664819419335e-186	-2.97081874600932	0.204	0.407	4.39663450298829e-181	0	ECRG4
7.21025984159189e-186	0.727582436776642	0.564	0.308	4.64369574837884e-181	0	SLFN5
8.55063967998716e-186	0.723851803727048	0.578	0.316	5.50695397949893e-181	0	TYMP
1.26634384108149e-185	1.08258887921267	0.251	0.081	8.1557608741012e-181	0	GPIHBP1
1.54779422568523e-185	0.482700095720014	0.877	0.67	9.96841393110317e-181	0	SAT1
1.58361441858001e-185	0.887581392439575	0.399	0.177	1.01991103014227e-180	0	STIM2
3.59784331337948e-184	1.12080241708451	0.328	0.131	2.31715500754892e-179	0	IPO11
3.88431969008649e-184	1.13766974659799	0.322	0.127	2.5016572532033e-179	0	F8
6.34492770888993e-184	-3.96481945820169	0.023	0.221	4.08638724163347e-179	0	ITGB5
1.21778535764089e-183	-2.03049194622054	0.212	0.436	7.84302481735041e-179	0	MAFB
1.33948519444157e-183	0.523809577087332	0.387	0.168	8.62682044628152e-179	0	CTSS
1.51112252960546e-183	1.30806560123766	0.245	0.079	9.73223353967098e-179	0	ABI3
3.55911872302949e-183	-5.3715170187495	0.012	0.202	2.29221482237991e-178	0	CLSTN2
6.71704788864851e-183	0.793099161873667	0.45	0.213	4.32604752220519e-178	0	CDC42EP5
1.23721049532774e-182	-3.65180716624308	0.029	0.23	7.96813047410876e-178	0	DENND2B
2.57869526190238e-182	-3.62299123301025	0.043	0.244	1.66078289647561e-177	0	EFHD1
1.16317846799224e-181	1.58201711626713	0.214	0.064	7.49133460525722e-177	0	OAS2
1.3152416896799e-181	-4.22300180994509	0.019	0.211	8.47068257821442e-177	0	GUCY1B1
1.60095543666902e-181	-3.02276670521023	0.048	0.255	1.03107933943232e-176	0	NDN
2.93148582304199e-181	-5.89843701264718	0.005	0.189	1.88799412947197e-176	0	LINC02381
4.25847376846275e-181	1.03706800018243	0.296	0.11	2.74262744584075e-176	0	CCM2L
5.25686371951042e-181	0.753710823484145	0.684	0.457	3.38563050991349e-176	0	SRSF4
9.9081007427056e-181	-2.52080486551124	0.099	0.317	6.38121320233212e-176	0	NFIX
1.36565448027736e-179	1.36616237429986	0.251	0.086	8.79536111477833e-175	0	ITPKC
4.04140465517405e-179	0.60507119601184	0.81	0.596	2.6028262541183e-174	0	ENY2
4.87033626835415e-179	1.11105827528168	0.28	0.101	3.13669137027081e-174	0	RNF125
7.61911998539935e-179	1.14880401244428	0.213	0.062	4.9070180353966e-174	0	NR5A2
1.92300342999597e-178	-3.66742408288052	0.025	0.219	1.2384911290546e-173	0	EFEMP2
3.07217543375279e-178	1.71081865709593	0.175	0.044	1.97860386635415e-173	0	ICAM5
3.36883907895489e-178	-3.33813923542332	0.061	0.265	2.16966712041011e-173	0	FBXO32
1.96116319695886e-177	-4.65158510849631	0.015	0.201	1.26306754536939e-172	0	DKK3
7.85503881297771e-177	0.872144306465488	0.45	0.223	5.05895919711016e-172	0	KBTBD2
9.74615397636823e-177	-5.0827166436395	0.011	0.194	6.27691300694019e-172	0	IRAG1
1.49689706121653e-176	-1.42329697035395	0.304	0.52	9.64061583305893e-172	0	ATP5MC3
1.56825255767447e-176	1.53362544186923	0.206	0.061	1.01001737724467e-171	0	SENCR
3.79231239887667e-176	1.11667429693148	0.326	0.134	2.44240087737253e-171	0	NUDCD1
4.06832640598526e-176	0.867164941375348	0.573	0.34	2.62016493851074e-171	0	RCN1
4.19852048718143e-176	1.12257507920196	0.273	0.097	2.70401513456433e-171	0	MPZL2
4.58382923353444e-176	0.409949924774051	0.997	0.953	2.95216937956552e-171	0	HSP90AB1
1.09788390535196e-175	-4.71567891054787	0.022	0.21	7.07081150402877e-171	0	EFEMP1
1.47839694958859e-175	0.595982598385166	0.814	0.594	9.52146771413034e-171	0	MAP1LC3B
1.48530421306948e-175	1.99598937069867	0.155	0.036	9.56595325385266e-171	0	PLIN5
2.06700243074633e-175	0.591483379033001	0.375	0.16	1.33123224549786e-170	0	ST6GAL1
2.45382582985435e-175	-1.57547913771145	0.728	0.834	1.5803619874594e-170	0	MT2A
1.21563057260647e-174	-3.89017776109758	0.023	0.213	7.82914713981471e-170	0	ANTXR2
1.41150545689263e-174	-2.8887713372761	0.075	0.283	9.09065974457128e-170	0	FMO2
2.54495465055934e-174	-2.55369442983445	0.086	0.298	1.63905259314624e-169	0	ARHGAP10
6.1587360126846e-174	0.74846845334092	0.45	0.22	3.96647234160939e-169	0	PRSS23
1.4304396815671e-173	0.846380032435317	0.437	0.211	9.21260372516475e-169	0	MCUB
1.44142289330578e-173	0.490406020796761	0.883	0.67	9.28334000204653e-169	0	CCDC85B
2.22226418114131e-173	0.905366531135394	0.421	0.202	1.43122702322225e-168	0	ENSG00000287263
3.94761504353775e-173	0.978224979743003	0.313	0.124	2.54242199264005e-168	0	MGAT4A
6.89797802297902e-173	-3.06651704940221	0.059	0.26	4.44257376591941e-168	0	RHOBTB3
8.44309281485427e-173	-5.24621570957318	0.01	0.189	5.43768949647874e-168	0	PDE3A
1.90141562301492e-172	1.05470487132227	0.301	0.116	1.22458771784653e-167	0	SOX7
2.71824134716396e-172	-2.77126742536548	0.056	0.259	1.75065615722748e-167	0	SSPN
2.86205106319374e-172	0.724957533235785	0.584	0.334	1.8432753667393e-167	0	PPIC
4.0386852360686e-172	1.07166547784046	0.236	0.077	2.60107483943762e-167	0	RPH3AL
6.47287461881401e-172	-4.19471434884852	0.018	0.201	4.16879016950097e-167	0	PLEKHA4
1.49303301331091e-171	0.669889260575218	0.477	0.237	9.61572981892759e-167	0	NEURL1B
3.86742700997171e-171	2.32386942438378	0.142	0.031	2.49077769150218e-166	0	ENSG00000277758
4.56853225087365e-171	0.494579535055006	0.68	0.424	2.94231751085267e-166	0	PPP3CA
5.09101429511439e-171	0.765397900567897	0.523	0.277	3.27881684662547e-166	0	PERP
8.36067371962044e-171	0.531757239521763	0.433	0.196	5.38460830238435e-166	0	TIE1
1.36887193130969e-170	1.29595869167972	0.201	0.058	8.8160827864069e-166	0	C6orf141
1.43384442600717e-170	0.668259619291513	0.544	0.296	9.2345316412566e-166	0	SULF2
2.13871472905921e-170	0.707462802432522	0.401	0.183	1.37741783410329e-165	0	CEP112
2.83682054007792e-170	1.26861342775274	0.282	0.108	1.82702590063178e-165	0	DCHS1
3.29131162815921e-169	0.36182840691366	0.501	0.25	2.11973634099966e-164	0	ZNF521
4.98132508448494e-169	0.366409094244881	0.988	0.873	3.20817260741168e-164	0	LGALS3
5.2369120701713e-169	-5.18473223241289	0.007	0.181	3.37278084967312e-164	0	GLIPR2
8.16504064118913e-169	0.852616166673132	0.405	0.191	5.25861277455145e-164	0	PARVB
1.12063720429145e-168	-2.65726488704423	0.105	0.31	7.21735185051863e-164	0	PPP1R12B
1.4182231304599e-168	-5.35542616126777	0.009	0.183	9.13392424941394e-164	0	SYTL2
2.70810285039562e-168	0.701830046604072	0.43	0.207	1.7441265597688e-163	0	ACACB
3.48595309136245e-168	0.711102090374049	0.699	0.465	2.24509322896107e-163	0	KLF10
4.02968919100182e-168	0.600754596486552	0.409	0.189	2.59528102657281e-163	0	ARHGAP26
1.85823432387117e-167	0.366619629512576	0.442	0.204	1.19677723394599e-162	0	PRKCH
5.27399342358564e-167	0.843712769617906	0.341	0.145	3.3966627245261e-162	0	PRKD2
9.44563858309218e-167	-3.91461346587087	0.042	0.231	6.08336907305469e-162	0	TNC
2.14795289052891e-166	0.67387945020683	0.705	0.473	1.38336757961624e-161	0	NOP10
2.83989694672707e-166	0.629706325030771	0.307	0.121	1.8290072295701e-161	0	ENPP2
3.78473068620586e-166	0.332170916734642	0.999	0.972	2.43751795114402e-161	0	RPS4X
8.69944445681742e-166	0.840138592414994	0.328	0.135	5.60279020796869e-161	0	NOTCH4
2.3816976934993e-165	-2.78306019556633	0.061	0.26	1.53390858252129e-160	0	SELENBP1
5.61109564975146e-165	-6.02253803369241	0.005	0.173	3.61377004226593e-160	0	SGCA
8.69471349606136e-165	-2.93357578655652	0.045	0.238	5.59974328000336e-160	0	SETBP1
1.26815003938002e-164	-4.742055982469	0.017	0.194	8.16739351362307e-160	0	TGFBI
1.89085612252403e-164	0.698522132501952	0.475	0.242	1.21778697715038e-159	0	GARRE1
1.89636749830901e-164	0.552147372624088	0.894	0.707	1.22133652361094e-159	0	HSPE1
2.82104459375509e-164	0.671071032353724	0.693	0.456	1.81686556016203e-159	0	NUCB1
7.52911862639449e-164	-5.87457359344718	0.004	0.172	4.84905356014311e-159	0	ECM2
1.020109071842e-163	0.793438776776599	0.33	0.135	6.56991046629119e-159	0	TEK
1.05368594615964e-163	0.489218160008354	0.957	0.802	6.78615896764655e-159	0	SELENOW
1.77129475272153e-163	1.55235215502804	0.183	0.052	1.14078467254278e-158	0	MAPK12
2.68896227462631e-163	-5.15265180825659	0.017	0.191	1.73179926335033e-158	0	ADRA2A
3.30533130311719e-163	-1.35362534735685	0.45	0.6	2.12876557245959e-158	0	ARID5B
1.11738323915153e-162	0.854372697155342	0.471	0.254	7.19639501343149e-158	0	KLF7
1.75480404134853e-162	1.0586503436485	0.319	0.133	1.1301639947901e-157	0	MANSC1
2.21534140573241e-162	-5.51864640628314	0.008	0.176	1.4267684789479e-157	0	RERG
2.37594892105744e-162	-2.14914848886293	0.445	0.568	1.53020614311784e-157	0	CSRP1
3.45707358327152e-162	0.588029912223043	0.509	0.267	2.22649367057019e-157	0	ANKRD29
3.88165724815383e-162	1.25760934313342	0.274	0.106	2.49994253410099e-157	0	IFIH1
5.58419927410635e-162	-4.99237170215786	0.008	0.177	3.59644770049545e-157	0	TMEM98
5.71274171062649e-162	1.35709464898732	0.178	0.049	3.67923417131189e-157	0	SPATA6L
5.82944960358637e-162	0.916407666301063	0.33	0.139	3.75439872269376e-157	0	LYL1
6.13451157493403e-162	0.814876966521144	0.498	0.272	3.95087083472051e-157	0	HEXA
1.00289635799441e-161	0.635563944521454	0.726	0.503	6.45905370402718e-157	0	YME1L1
1.18947085117974e-161	1.19671157896103	0.303	0.126	7.660668069938e-157	0	APOL1
1.46464737769888e-161	1.13490894118294	0.231	0.078	9.43291497133185e-157	0	CNTNAP3
1.86385470455895e-161	0.791105119879688	0.439	0.218	1.20039698392415e-156	0	DUSP6
1.98670277937826e-161	-4.91264525631231	0.011	0.18	1.27951605803077e-156	0	EDIL3
2.18505668274263e-161	1.00645899790933	0.256	0.093	1.40726390595356e-156	0	PTK2B
3.01965896005779e-161	-4.84286448432887	0.087	0.277	1.94478115663562e-156	0	FBLN1
3.71674202175429e-161	0.495840399194567	0.723	0.461	2.39373053169063e-156	0	TGFBR3
4.32382971999743e-161	-5.64169186286322	0.007	0.174	2.78471929286714e-156	0	PTGIR
7.46929092073949e-161	1.08005917876113	0.25	0.089	4.81052212459306e-156	0	TMCC3
9.29062652565752e-161	0.646480841880628	0.355	0.154	5.98353510758447e-156	0	PPP1R13B
4.27624603736717e-160	0.611173591856046	0.376	0.167	2.75407349790595e-155	0	EPHA4
5.06973639005129e-160	1.38760055600365	0.215	0.071	3.26511302464863e-155	0	ENSG00000273204
6.55638273633076e-160	0.527171188260072	0.446	0.219	4.22257273750647e-155	0	PIK3R3
1.05492511269909e-159	1.16472456575156	0.356	0.166	6.79413969582722e-155	0	TRIB1
1.28041516930696e-159	-4.99444322837818	0.009	0.176	8.24638585640455e-155	0	FXYD1
1.60547215346933e-159	-3.50680272286813	0.027	0.206	1.03398828572039e-154	0	F10
4.44985291689544e-159	0.495176448444413	0.348	0.147	2.86588327259734e-154	0	SNTG2
4.83358497741203e-159	-4.66585474973721	0.098	0.289	3.11302206885245e-154	0	MMP2
7.40301478096041e-159	0.751161375370619	0.501	0.273	4.76783763952974e-154	0	ARPC5L
1.14718323522414e-158	1.46122604882726	0.223	0.076	7.38831890813755e-154	0	CADM3
1.664514973277e-158	0.628999812126088	0.704	0.472	1.07201422338932e-153	0	POLE4
9.13082043609294e-158	0.367760606208408	0.671	0.373	5.8806135936613e-153	0	FBLN2
1.11365956647298e-157	0.967394037530187	0.269	0.102	7.17241307191256e-153	0	NOVA2
1.1755929816358e-157	0.677247669008002	0.539	0.307	7.57128903892721e-153	0	PIK3C2A
1.21540816319967e-157	0.690532497109677	0.645	0.421	7.82771473427117e-153	0	HIPK3
1.71628530109077e-157	-1.08208856978313	0.667	0.741	1.1053563853145e-152	0	CD9
2.91184163965881e-157	0.416086140378253	0.669	0.411	1.87534248960586e-152	0	GNAQ
3.28941559648707e-157	-4.56050108639005	0.019	0.191	2.11851522076153e-152	0	ABI3BP
4.89141601605188e-157	-4.49158026225907	0.012	0.179	3.15026757097805e-152	0	HNMT
5.85985106699118e-157	-5.56185838111506	0.007	0.171	3.773978481185e-152	0	PDE1A
7.80401634352871e-157	0.908755422211327	0.287	0.112	5.02609868588623e-152	0	GATA2
1.2029153963881e-156	0.195323486213471	0.515	0.261	7.7472563188979e-152	0	ELMO1
2.92158617170022e-156	0.420994174634371	0.811	0.521	1.88161835802181e-151	0	EMP1
6.11307760650025e-156	-5.06226833478968	0.012	0.177	3.93706650169042e-151	0	RAMP1
8.22380991043944e-156	0.470413255378038	0.763	0.514	5.29646253471942e-151	0	MGLL
8.64295783006778e-156	-5.13547935498253	0.012	0.177	5.56641056087686e-151	0	TBX2
1.42323908548251e-155	0.476569047166706	0.973	0.892	9.16622900614153e-151	0	SNHG29
3.10413680512631e-155	0.585353056512224	0.556	0.317	1.99918826797355e-150	0	LUZP1
4.07445470479998e-155	0.669575731678697	0.341	0.148	2.62411180807938e-150	0	OSBPL10
5.64097087386938e-155	-5.42785866070721	0.173	0.355	3.63301088160684e-150	0	DCN
7.83113705883764e-155	-5.46259792239857	0.008	0.169	5.04356551137379e-150	0	SMOC2
1.3894956812303e-154	1.05492275539707	0.285	0.113	8.94890798539564e-150	0	ANXA2R
2.16564402272555e-154	1.74960744398458	0.156	0.04	1.39476137639616e-149	0	DYNLT5
2.35492462626295e-154	0.856342790957386	0.343	0.152	1.51666565629839e-149	0	RHOJ
5.15024010632457e-154	0.735608298734555	0.547	0.319	3.31696063807727e-149	0	BHLHE40
9.27294891679904e-154	1.14338413551109	0.227	0.078	5.97215002037525e-149	0	PRKAR1B
1.61107476687456e-153	1.00032359455501	0.339	0.153	1.03759659285789e-148	0	ARHGAP23
1.69226898907923e-153	-4.79534608185328	0.01	0.172	1.08988891972659e-148	0	PCDH18
1.73295518285485e-153	-4.88217910196235	0.01	0.172	1.11609245596584e-148	0	ARHGEF17
3.21976432100419e-153	0.809651842630226	0.451	0.239	2.07365701329954e-148	0	NCK1
3.41356456751341e-153	1.49703471610005	0.185	0.056	2.19847212406134e-148	0	FAM124A
3.77068629980027e-153	1.02122099653748	0.264	0.1	2.42847280452336e-148	0	ZNF467
6.27547993254966e-153	-3.92588457497546	0.019	0.187	4.04166009575928e-148	0	MAP1A
7.38195773830182e-153	-3.00161249043861	0.063	0.248	4.7542760617759e-148	0	SORBS1
1.00921820819146e-152	-1.44907499691821	0.607	0.66	6.49976894803627e-148	0	NR4A1
1.43641475767585e-152	0.390910068084422	0.863	0.63	9.25108560533551e-148	0	SPTBN1
1.502471688047e-152	1.0107481827452	0.294	0.121	9.67651865969788e-148	0	HSPA12B
2.38094167638684e-152	-5.15083063609985	0.02	0.187	1.53342167726018e-147	0	ABCA8
3.68164047886231e-152	0.871194219014558	0.398	0.194	2.37112373400648e-147	0	ODF3B
5.22764451360495e-152	-5.5286331668077	0.024	0.192	3.36681217254213e-147	0	STEAP4
1.45458464046913e-151	0.772894951505889	0.442	0.231	9.36810691847738e-147	0	YES1
1.88192546933107e-151	-5.73533531651206	0.007	0.165	1.21203527926798e-146	0	KCNE4
3.11874571041887e-151	0.714704330849085	0.51	0.283	2.00859698733817e-146	0	SP110
3.20344260351506e-151	0.676206502864423	0.589	0.361	2.06314517436784e-146	0	SERPINB1
3.44570127039739e-151	0.9016805032317	0.272	0.104	2.21916944618673e-146	0	TM4SF18
1.13261283588676e-150	1.01346685480111	0.329	0.146	7.29447970824507e-146	0	IFIT1
1.24317984602776e-150	-0.485993250103778	0.983	0.933	8.00657548035719e-146	0	CD63
1.33990943695269e-150	1.11435238527852	0.27	0.105	8.62955273775009e-146	0	PAFAH1B3
2.69541781826297e-150	-5.36697282179528	0.008	0.166	1.73595689167408e-145	0	EBF2
4.54637833299336e-150	0.731339032386502	0.32	0.136	2.92804950158105e-145	0	EPB41L3
5.15790106760124e-150	-0.954578332627516	0.784	0.783	3.3218946035779e-145	0	SEPTIN7
5.50325354172819e-150	0.927528777153506	0.353	0.165	3.54431541101463e-145	0	DNAJC18
1.53931992092582e-149	1.18697521914105	0.239	0.087	9.91383601873067e-145	0	ADRB2
1.64773456298557e-149	1.35038224712333	0.195	0.062	1.06120696794523e-144	0	HID1
2.74492308625558e-149	0.83027933396364	0.362	0.168	1.76784026447205e-144	0	PPM1F
2.78959111059878e-149	0.769855871529679	0.499	0.282	1.79660825887004e-144	0	TBC1D15
2.79094580388696e-149	-4.73305325691096	0.013	0.173	1.79748073553536e-144	0	KCNAB1
3.04979571883893e-149	0.407109085246669	0.56	0.319	1.96419043476102e-144	0	TMTC1
5.71753414327642e-149	-1.92018568833963	0.229	0.42	3.68232068963575e-144	0	GAS6
1.26261167999268e-148	0.651313944486131	0.386	0.182	8.13172426382485e-144	0	FAM107A
1.35298704894277e-148	-2.06575763050057	0.123	0.321	8.713777790011e-144	0	MAP7D3
2.11785773755919e-148	0.759532530751199	0.44	0.23	1.36398509729762e-143	0	FNIP2
2.94285267915107e-148	0.990981751325574	0.347	0.161	1.89531483948045e-143	0	LY96
5.92371843950744e-148	1.55640883862407	0.138	0.033	3.81511162378037e-143	0	GBP5
6.29314265214241e-148	1.07680515520361	0.225	0.079	4.0530355936858e-143	0	ENSG00000289404
8.07958172762502e-148	0.73792296520004	0.54	0.316	5.20357381585962e-143	0	SAMHD1
1.04638688087815e-147	0.888946438161291	0.227	0.08	6.73915006760762e-143	0	FAR2
1.38991202858448e-147	-3.71919146495574	0.026	0.193	8.95158942889547e-143	0	ITGA7
2.26771677360663e-147	0.475405829579978	0.311	0.13	1.46050031087361e-142	0	EDN1
4.33958219867893e-147	-3.45962929143057	0.035	0.206	2.79486451923718e-142	0	SYNM
6.45088432899864e-147	1.21084861133949	0.237	0.087	4.15462754324828e-142	0	F11R
7.02442401163769e-147	-5.07173063596348	0.046	0.216	4.52401004045514e-142	0	LUM
9.12604552984436e-147	-4.37745784853642	0.014	0.174	5.87753836304096e-142	0	PRUNE2
1.06152875075719e-146	-6.22255241838995	0.016	0.175	6.83666976637658e-142	0	NDUFA4L2
1.25473715396927e-146	0.886660561399755	0.368	0.176	8.08100916642366e-142	0	INSIG1
1.51199524808356e-146	0.391236999115556	0.556	0.304	9.73785419575735e-142	0	VCAN
2.77636518087595e-146	-4.21395049057187	0.015	0.175	1.78809023109135e-141	0	NT5DC2
3.20366736141117e-146	0.281406852118284	1	0.977	2.06328992744325e-141	0	RPL11
3.6976549662685e-146	-5.41976138267828	0.005	0.157	2.38143770447556e-141	0	HSPB2
4.95894804071799e-146	0.291162292698163	0.932	0.65	3.19376089614401e-141	0	SNCG
6.39990231848694e-146	-2.54027330861616	0.083	0.269	4.12179308919833e-141	0	INAFM1
7.87935569933672e-146	0.914400695948249	0.371	0.18	5.07462024460082e-141	0	CPD
1.32804359589007e-145	0.600940854862767	0.869	0.665	8.55313197497039e-141	0	SOCS3
1.54071399033878e-145	-5.03616159239978	0.016	0.174	9.92281438337791e-141	0	ABCA6
7.08827357842102e-145	0.855458730253452	0.272	0.107	4.56513171544628e-140	0	LFNG
7.75242810839217e-145	0.611270953158032	0.737	0.524	4.99287379892889e-140	0	TMEM219
1.12621631928601e-144	1.23872735866326	0.178	0.053	7.25328358272961e-140	0	ADGRG6
1.23182429641474e-144	0.729175100868144	0.416	0.213	7.9334411986295e-140	0	WWP1
2.05164245974932e-144	0.276728752402816	0.999	0.983	1.32133980977695e-139	0	RPL10
2.17928914223115e-144	2.01604390718421	0.116	0.024	1.40354937916255e-139	0	ENSG00000280054
2.68647601270487e-144	-4.874546121849	0.008	0.161	1.73019801122245e-139	0	RASL12
3.54688020603565e-144	-4.24034592345265	0.018	0.176	2.2843327278952e-139	0	KCNMB1
7.14947897827813e-144	0.265529352692531	0.999	0.981	4.60455044117024e-139	0	RPS12
8.72446648629402e-144	1.82166902561683	0.139	0.034	5.6189053958328e-139	0	HOXD1
1.2833362935983e-143	1.18862953639558	0.194	0.062	8.2651990652905e-139	0	DSP
1.50178847710141e-143	0.473633419025906	0.824	0.625	9.67211850792392e-139	0	SPARC
1.53116660616478e-143	0.607204560700886	0.631	0.402	9.86132541034363e-139	0	PLAAT3
2.8956770429898e-143	-3.35073753369656	0.028	0.193	1.86493184276715e-138	0	MITF
3.06202933915513e-143	1.0216474264756	0.265	0.105	1.97206937558947e-138	0	GASK1B
4.39509574926288e-143	0.358855772700765	0.654	0.396	2.83061746635527e-138	0	ASAP1
5.85254868703423e-143	0.439325693125804	0.548	0.315	3.76927545639753e-138	0	RASAL2
7.25463325180631e-143	1.44489808324919	0.165	0.047	4.67227399949334e-138	0	ASGR1
2.30536680451911e-142	-2.905153187709	0.078	0.259	1.48474843678248e-137	0	RND3
2.52476092837213e-142	0.801415961146476	0.389	0.192	1.62604702830879e-137	0	NQO1
3.17561476937294e-142	-4.64776334654763	0.011	0.164	2.04522293606695e-137	0	ANTXR1
5.92665122743072e-142	0.617902759157174	0.391	0.189	3.81700045651448e-137	0	NOTCH1
8.98340117664044e-142	-3.31589831754772	0.051	0.223	5.78566969380351e-137	0	INPP4B
1.32479716263218e-141	-4.3858180186298	0.014	0.168	8.53222364621628e-137	0	SPEG
1.38697001700332e-141	-5.47435193938483	0.007	0.156	8.93264169750821e-137	0	DCLK1
1.43304343450859e-141	0.705183363950243	0.564	0.344	9.22937293560911e-137	0	EBPL
1.63516101297295e-141	1.35582855432398	0.15	0.04	1.0531090987951e-136	0	BATF
2.63995447572789e-141	0.566923240712885	0.416	0.205	1.70023628054779e-136	0	LTC4S
4.56738748940063e-141	-5.22860228054607	0.01	0.161	2.94158023867358e-136	0	NEGR1
4.99255273723872e-141	-4.12135541155161	0.015	0.171	3.21540366489122e-136	0	FBLIM1
5.72888807163903e-141	1.06172514150857	0.266	0.108	3.6896330736584e-136	0	MFAP3
6.04802480643651e-141	-3.39042292164831	0.026	0.188	3.89516989633737e-136	0	SNTA1
9.81268052559406e-141	-4.3386190341616	0.01	0.162	6.3197587657036e-136	0	NOTCH2
1.32081426152043e-140	-6.13969699746453	0.005	0.152	8.5065721698962e-136	0	TBX2-AS1
1.73219801898004e-140	0.7248678735689	0.285	0.116	1.11560481214391e-135	0	SLCO2A1
3.68395011722548e-140	0.270403517061835	0.999	0.966	2.3726112334979e-135	0	RPL3
7.72639111249184e-140	1.67611066197278	0.169	0.051	4.97610493208924e-135	0	LINC02185
8.94461981539141e-140	-4.81574889199087	0.013	0.165	5.76069294590468e-135	0	PDGFRL
1.02599787526691e-139	0.854529631628304	0.215	0.074	6.60783671586903e-135	0	HOPX
1.07620313418572e-139	1.15432072969896	0.273	0.115	6.93117866540972e-135	0	ZNF267
1.5889736368667e-139	-5.14931105784639	0.124	0.297	1.02336258108763e-134	0	APOE
1.82018686338434e-139	0.593994552699273	0.767	0.564	1.17227314749405e-134	0	PDK4
2.71926418088911e-139	1.20333626612365	0.28	0.119	1.75131490305982e-134	0	HRCT1
3.69185536515164e-139	-0.820650643424998	0.724	0.755	2.37770252937226e-134	0	PEBP1
4.46977876066478e-139	0.525393864839502	0.546	0.312	2.87871631301854e-134	0	LIMS2
5.92321357630225e-139	0.709514877584079	0.265	0.103	3.8147864716817e-134	0	APLNR
8.44906161870713e-139	-5.03647152794568	0.007	0.155	5.44153364491214e-134	0	TWIST1
1.07106208634554e-138	0.878800754241564	0.311	0.137	6.8980682608998e-134	0	RASSF9
1.51411074861707e-138	1.07175200020833	0.22	0.079	9.75147886539335e-134	0	HOXB4
4.42190852594021e-138	1.24482847134607	0.168	0.049	2.84788596704653e-133	0	ABCG2
6.06592984677736e-138	0.534308659651296	0.784	0.566	3.90670145851849e-133	0	CNN3
9.46827127871642e-138	-4.52977019064625	0.011	0.161	6.09794543434452e-133	0	LINC00632
1.15748167226867e-137	0.384733991869204	0.419	0.209	7.45464496207911e-133	0	ARHGEF3
3.46312114859433e-137	0.687965954301108	0.326	0.147	2.23038854454069e-132	0	LRP5
5.0907361173608e-137	-5.44766763758379	0.007	0.152	3.27863768902505e-132	0	CASQ2
7.02758450511026e-137	0.602615474748304	0.681	0.465	4.52604552467121e-132	0	SLC3A2
1.31409296776564e-136	0.782558745246251	0.445	0.244	8.46328434959781e-132	0	RPS6KA3
1.34640896222013e-136	-5.2256509316216	0.006	0.15	8.67141228028256e-132	0	PHGDH
1.51857681049268e-136	-4.42899495977032	0.011	0.159	9.78024209029709e-132	0	SMIM3
1.68629375428646e-136	0.598969448055176	0.641	0.425	1.08604062951065e-131	0	WNK1
4.12773383513888e-136	0.49746541369776	0.309	0.132	2.65842569918284e-131	0	CCSER1
7.89939731038826e-136	2.26751245862786	0.11	0.023	5.08752784378246e-131	0	ENSG00000289547
8.0308220188379e-136	0.899079721777263	0.288	0.124	5.17217061301236e-131	0	DDX60L
1.35128215564612e-135	-3.55718473648169	0.025	0.182	8.70279759522325e-131	0	OLFML3
1.51794779155253e-135	0.593861848548958	0.693	0.479	9.77619095671493e-131	0	DPYSL2
1.58228914508357e-135	-4.02279881371292	0.034	0.193	1.01905750099962e-130	0	MT1A
2.86671943932606e-135	0.688219994841245	0.593	0.377	1.84628198770355e-130	0	HSD17B11
4.14096854067642e-135	0.286154345691251	0.999	0.966	2.66694937893724e-130	0	RPS3
4.63621065039986e-135	0.527375246390789	0.591	0.362	2.98590510728353e-130	0	MKNK2
5.69745266168935e-135	-1.32592276241398	0.406	0.551	3.66938741223441e-130	0	DST
6.37219846725156e-135	0.931732426341119	0.313	0.141	4.1039507008487e-130	0	CASKIN2
6.80073464381506e-135	0.568999342930598	0.484	0.275	4.37994514000265e-130	0	CEMIP2
1.53816994231444e-134	0.799037606375061	0.507	0.303	9.90642969648192e-130	0	LTBR
3.21467471762169e-134	-4.02592622676686	0.018	0.169	2.07037910513707e-129	0	CLMN
3.30319576070775e-134	-2.85152139051535	0.126	0.301	2.12739019772622e-129	0	THBS1
5.08045373917753e-134	0.437061167296596	0.762	0.521	3.27201542617989e-129	0	RRBP1
9.16093138317917e-134	-2.38116188054519	0.103	0.283	5.90000624802272e-129	0	RASL11A
1.08167526943556e-133	1.51039655966819	0.174	0.055	6.96642140527278e-129	0	MTMR9LP
1.21535208123694e-133	0.656334485168584	0.42	0.22	7.82735354399836e-129	0	CCND3
1.55095266095522e-133	-3.26161960402245	0.032	0.19	9.98875551761601e-129	0	TTLL7
2.66649870824883e-133	1.42339682241341	0.203	0.072	1.71733182806057e-128	0	OAS1
4.54343960555061e-133	0.642916931792693	0.308	0.137	2.92615684355882e-128	0	SLC8A1
9.5578984702334e-133	0.60537613388507	0.347	0.163	6.15566893076912e-128	0	ANKS1A
9.94935272178848e-133	0.261383106089607	0.998	0.969	6.40778112694065e-128	0	RPS24
1.71999856579635e-132	0.464918245207569	0.821	0.622	1.10774787631548e-127	0	TRA2B
5.1834458086537e-132	0.581144436488504	0.645	0.426	3.33834643860533e-127	0	ARL6IP1
6.44379824496759e-132	0.928497823380692	0.286	0.125	4.15006382168892e-127	0	HRH1
8.65200373761814e-132	1.03684089232735	0.226	0.085	5.57223648717559e-127	0	TPD52
9.49080718130954e-132	0.883716609380421	0.407	0.218	6.11245945705059e-127	0	NANS
9.68388977790978e-132	-5.97951654110869	0.004	0.143	6.23681237256502e-127	0	HRH2
6.19341990922289e-131	-5.60754368516383	0.005	0.143	3.98881015833591e-126	0	VGLL3
8.99016223840398e-131	0.709414708205401	0.454	0.251	5.7900240880217e-126	0	ODF2L
1.25634784621846e-130	0.848803939520358	0.309	0.142	8.09138266878536e-126	0	AFAP1
1.74125492687138e-130	0.500438045824734	0.563	0.339	1.12143782310224e-125	0	MYOF
2.08330895021504e-130	-0.660979005162528	0.792	0.803	1.34173429629649e-125	0	OAZ1
3.51429294708909e-130	0.713701312346828	0.204	0.071	2.26334522964326e-125	0	TMTC2
5.80836894122523e-130	-4.70199575344594	0.008	0.148	3.7408219329067e-125	0	SMARCD3
1.09480703728566e-129	0.802466775390087	0.331	0.156	7.05099524293457e-125	0	TPST2
1.32398026307029e-129	0.598738691096489	0.629	0.416	8.52696248627787e-125	0	CFLAR
2.57432518713363e-129	1.1225967686969	0.219	0.082	1.65796839352155e-124	0	SLC12A7
3.39454444607789e-129	-5.05531284459797	0.012	0.153	2.186222405052e-124	0	ITGA8
5.0660773230777e-129	0.411101443387262	0.274	0.113	3.26275643915496e-124	0	ANO2
6.55314712674365e-129	1.26300436487735	0.187	0.064	4.22048887550798e-124	0	HOXD9
7.12255419687149e-129	-5.20596190507143	0.267	0.409	4.58720980495312e-124	0	CFD
9.21768734282951e-129	0.910747261822274	0.338	0.162	5.93655935627592e-124	0	GCHFR
9.92160005670227e-129	-4.54200257422799	0.009	0.149	6.38990730051853e-124	0	GLIPR1
1.0888400747397e-128	0.926054882108296	0.316	0.148	7.01256561735354e-124	0	IFI44
1.22360168861374e-128	1.03224975874464	0.253	0.104	7.88048431534795e-124	0	CASP1
1.46440840082931e-128	0.701676909166577	0.514	0.31	9.43137586470107e-124	0	KDM6B
1.48093654820165e-128	0.261145295427664	0.998	0.977	9.53782374503789e-124	0	RPS23
2.56714240990111e-128	0.567989206672354	0.489	0.274	1.65334239767271e-123	0	ITGA5
5.83730539639525e-128	-0.998775741728835	0.73	0.737	3.7594581674944e-123	0	SERPING1
7.21247512321239e-128	-5.1437784346258	0.009	0.147	4.64512247835371e-123	0	CD248
7.5311455310015e-128	1.86792209109344	0.13	0.034	4.8503589677862e-123	0	OASL
1.30897720546182e-127	0.297668623129818	0.991	0.91	8.4303367940563e-123	0	IFITM2
1.41770760350505e-127	0.206878007216458	0.923	0.726	9.13060404961391e-123	0	SH3BGRL3
1.73856237927708e-127	0.512991240525921	0.45	0.242	1.11970371474961e-122	0	GFOD1
2.12084278627204e-127	0.882651665225103	0.318	0.149	1.36590758807065e-122	0	CDC25B
2.32037622807263e-127	-2.52399168362821	0.058	0.224	1.4944151059279e-122	0	SPECC1
4.53882943672681e-127	0.760595402997963	0.333	0.158	2.92318771042954e-122	0	CMTM8
5.3329046116126e-127	0.737089332449561	0.451	0.254	3.43460388606298e-122	0	GNB4
5.67961572267133e-127	0.657685461693453	0.537	0.328	3.65789971002924e-122	0	SEPTIN10
1.31262952531355e-126	-5.12010782810601	0.008	0.145	8.45385919482939e-122	0	FBLN5
2.07636450686683e-126	-4.93672041741041	0.012	0.151	1.33726179700252e-121	0	MT1F
2.45127528136452e-126	-1.76769425311644	0.282	0.44	1.57871933221001e-121	0	PALLD
2.81654105489267e-126	1.03366669102564	0.282	0.126	1.81396510099308e-121	0	TAP2
2.84278046422137e-126	0.765556726538288	0.379	0.196	1.83086433017713e-121	0	DENND4A
3.49199008406053e-126	0.548962626496996	0.542	0.326	2.24898129373835e-121	0	PHACTR2
5.25579097287272e-126	0.218717939933448	1	0.993	3.38493961816895e-121	0	EEF1A1
7.14823586766507e-126	2.04782976983397	0.112	0.026	4.60374982821101e-121	0	KRT7
7.27741007544575e-126	-2.10357409020412	0.272	0.437	4.68694318499008e-121	0	FN1
9.18949199557578e-126	0.42200665866353	0.912	0.772	5.91840042483063e-121	0	NOP53
1.00485687701074e-125	0.439322725859692	0.907	0.759	6.47168023069994e-121	0	BRI3
1.2136942482376e-125	1.18584291587285	0.254	0.107	7.81667643634944e-121	0	IL6
1.40516513371636e-125	0.704475180845821	0.533	0.335	9.04982552718682e-121	0	GNAI3
1.44593835687197e-125	0.264436917032998	0.999	0.969	9.31242139359821e-121	0	RPS9
1.49162135853256e-125	-3.84043309623351	0.018	0.161	9.60663819749311e-121	0	RASGRP2
1.90796034835686e-125	1.16945210098626	0.156	0.047	1.22880278275575e-120	0	BAIAP2L1
2.90513690423006e-125	1.06275613219177	0.242	0.099	1.87102437180033e-120	0	MID1
3.40142202775331e-125	0.897179058414892	0.296	0.134	2.19065184275424e-120	0	LINC01116
4.0610342812427e-125	-5.20571731904825	0.006	0.139	2.61546851849155e-120	0	FAM162B
4.83102607050828e-125	1.7003769278095	0.124	0.031	3.11137403045015e-120	0	DSC2
6.23366619606365e-125	-5.3689704954183	0.023	0.166	4.01473037691283e-120	0	SFRP2
7.31789182682426e-125	-3.91415925925848	0.051	0.207	4.71301505214789e-120	0	CTSK
1.16203841396057e-124	0.869015014378301	0.24	0.097	7.48399220127163e-120	0	EPB41
1.34555649119184e-124	1.27998752045181	0.177	0.059	8.66592202587195e-120	0	GALE
2.87840227218224e-124	0.451286389697742	0.86	0.683	1.85380619937625e-119	0	SERBP1
2.94161340439113e-124	-1.62044347724524	0.648	0.685	1.89451669696406e-119	0	FLNA
3.6835445292427e-124	1.66469045009139	0.125	0.032	2.37235001861347e-119	0	DENND2D
4.31810820223363e-124	-1.3387693578042	0.44	0.554	2.78103440656655e-119	0	RRAS
4.7537168265196e-124	-4.59753794805246	0.026	0.17	3.06158378495168e-119	0	MGST1
5.8871499593536e-124	1.43192360599833	0.138	0.038	3.79156005982209e-119	0	KL
9.65090456035243e-124	0.948938864707625	0.232	0.092	6.21556857304938e-119	0	SEMA3F
1.37456070764404e-123	0.442508994966996	0.462	0.249	8.85272078151066e-119	0	AFDN
1.74289508617232e-123	-4.56435989092782	0.066	0.22	1.12249415129842e-118	0	C3
2.28473231050456e-123	0.296150950910996	0.995	0.948	1.47145899725736e-118	0	RACK1
4.61633635268317e-123	0.416190518915152	0.855	0.638	2.97310526458207e-118	0	EPAS1
4.93010730403215e-123	-4.7000950622383	0.01	0.145	3.17518630808887e-118	0	HEY2
5.81424512130206e-123	-5.26991835774299	0.021	0.161	3.74460642792338e-118	0	IGF1
5.97372534603435e-123	0.607030105006581	0.495	0.29	3.84731807185996e-118	0	PLSCR4
7.11386894646496e-123	0.944266534634371	0.258	0.11	4.5816161562813e-118	0	RAB11FIP5
1.06598498382615e-122	0.699278261690567	0.256	0.107	6.86536968983397e-118	0	CHD7
1.84151554031823e-122	0.867544044807336	0.332	0.162	1.18600966858655e-117	0	HOXD8
1.90860994395587e-122	-5.37592482740792	0.005	0.135	1.22922114830534e-117	0	EMX2
3.30393701127956e-122	-1.40313385669621	0.481	0.583	2.12786759274448e-117	0	TIMP2
5.34752434700856e-122	0.9138454050857	0.304	0.143	3.44401958044739e-117	0	KIF9
7.17461239024727e-122	-1.67177491148896	0.34	0.483	4.62073736381485e-117	0	TNS1
9.35599655519507e-122	0.500166187901552	0.551	0.336	6.02563602140783e-117	0	HDAC7
1.24226283944423e-121	0.825259159099432	0.244	0.1	8.00066959115661e-117	0	BAIAP2
1.29715821188148e-121	1.77950043132732	0.142	0.041	8.35421774780148e-117	0	ABCC3
1.43710011079754e-121	0.843837371689486	0.328	0.161	9.25549955358048e-117	0	ESYT1
3.79104174098684e-121	-3.68188765890116	0.02	0.16	2.44158252286516e-116	0	CAMK2N1
5.90617079536476e-121	1.00920619141351	0.378	0.204	3.80381023904672e-116	0	TMEM70
8.12711708907076e-121	0.273621052778748	0.44	0.226	5.23418849004514e-116	0	FRMD4B
1.02071631258104e-120	0.682090174677699	0.322	0.155	6.5738213395469e-116	0	CMAHP
1.36980000623889e-120	0.993775702405981	0.161	0.051	8.82205996018096e-116	0	RNF165
1.50478103360678e-120	0.623219503895424	0.56	0.353	9.69139176884108e-116	0	SNTB2
2.66570387315641e-120	2.48615840565875	0.085	0.015	1.71681992246766e-115	0	ENSG00000241352
2.84404470396566e-120	-1.6689866928422	0.24	0.402	1.83167855114204e-115	0	UBA2
4.51042770612887e-120	0.787836376722987	0.302	0.141	2.90489585985524e-115	0	FZD6
1.05863502120416e-119	0.564778491443724	0.332	0.158	6.81803299056326e-115	0	GIPC2
1.13155578098105e-119	1.86143365106965	0.107	0.024	7.28767185183035e-115	0	SYT15
1.32498596816226e-119	-2.17439489215678	0.124	0.293	8.53343962935221e-115	0	ANGPTL4
1.6626463084937e-119	0.263413859187404	0.481	0.26	1.07081072852229e-114	0	DOCK9
2.95371247913249e-119	0.844093481247008	0.329	0.163	1.90230898506049e-114	0	HIF3A
3.42993803450926e-119	-3.0981074749759	0.047	0.198	2.20901729174534e-114	0	PTP4A3
5.98981150660342e-119	0.402884495154618	0.944	0.826	3.85767820271286e-114	0	RPL31
6.64692659874569e-119	0.749471960435074	0.34	0.169	4.28088660665618e-114	0	RGL2
9.74405324724604e-119	1.23567745113785	0.203	0.078	6.27556005335634e-114	0	ENSG00000287733
2.82780212721476e-118	-4.92525218412191	0.008	0.137	1.8212176820114e-113	0	PTPRS
4.14352997066506e-118	0.690832156448453	0.337	0.165	2.66859904230712e-113	0	HPCAL1
5.16697243735699e-118	-4.65689972024579	0.008	0.136	3.3277369285554e-113	0	FBXO17
5.72406246351656e-118	0.201273371882395	1	0.988	3.6865251890032e-113	0	RPL13
1.25406307548975e-117	0.455261228327416	0.701	0.488	8.07666783138421e-113	0	THUMPD3-AS1
1.25805543335861e-117	0.578705803157991	0.618	0.414	8.1023802130028e-113	0	STING1
1.37412820632567e-117	0.723294787933734	0.431	0.242	8.84993530001982e-113	0	IKBIP
1.43643410720761e-117	1.20203851550669	0.284	0.137	9.25121022405987e-113	0	TCOF1
1.7365715987231e-117	-2.40926702346076	0.05	0.204	1.11842157244162e-112	0	TMED3
3.9133740949999e-117	0.874593789916322	0.25	0.106	2.52036945214373e-112	0	TRIB2
4.36980437981442e-117	0.946532717300067	0.344	0.18	2.81432881277568e-112	0	ENSG00000289100
5.17354294003188e-117	0.832421277447911	0.355	0.186	3.33196859509813e-112	0	FLOT2
5.82707430904227e-117	1.44319202406611	0.138	0.04	3.75286893799558e-112	0	ASB9
1.29592717790572e-116	0.434087711470128	0.703	0.481	8.346289396584e-112	0	PTTG1IP
1.97009178813844e-116	1.21255507910317	0.192	0.071	1.26881791523268e-111	0	SECTM1
4.00253450716918e-116	-3.8270526352885	0.031	0.171	2.57779232399724e-111	0	LAMA2
4.14421968480204e-116	1.24092653288757	0.17	0.058	2.66904324579991e-111	0	RNF122
5.38308651798363e-116	1.40707524730498	0.143	0.043	3.46692304104218e-111	0	C20orf204
8.12894580762795e-116	-5.40902844496417	0.005	0.129	5.23536625794471e-111	0	NTRK3
1.04447145060758e-115	0.577975008638704	0.478	0.281	6.72681393049306e-111	0	BAZ1A
1.3345528926073e-115	-1.93720486559778	0.117	0.284	8.59505444954808e-111	0	PAWR
2.12781396221341e-115	-5.37471225032426	0.004	0.128	1.37039730422393e-110	0	TEX41
2.98131049443804e-115	1.63289785234601	0.1	0.022	1.92008321083787e-110	0	TRPM6
3.83954431569798e-115	0.28552584940237	0.998	0.96	2.47282012108213e-110	0	NACA
8.14384591457684e-115	0.664255572041832	0.382	0.204	5.24496252282407e-110	0	NIBAN2
8.91677133057161e-115	2.11812733883038	0.086	0.016	5.74275740774134e-110	0	RIMKLA
2.24920112669273e-114	1.62967122292263	0.109	0.026	1.44857549363519e-109	0	EXOC3L2
2.7246157164858e-114	-5.33249279833841	0.006	0.13	1.75476150604551e-109	0	ITGBL1
4.06554370121973e-114	0.679262142343435	0.437	0.25	2.61837276533355e-109	0	NUAK1
4.46664210911283e-114	0.663323072097339	0.352	0.18	2.87669618395303e-109	0	RAI14
5.02884869411119e-114	-2.41285077834707	0.312	0.434	3.23877971295537e-109	0	SORBS2
5.88489106376799e-114	-1.11821156137447	0.545	0.638	3.79010524070914e-109	0	TUBA1A
8.25701836120709e-114	0.723667088069792	0.498	0.31	5.31785010535182e-109	0	NDUFA8
9.17724695747631e-114	0.78284751782013	0.277	0.124	5.91051413049304e-109	0	KRT18
1.09659093599114e-113	0.252279758432889	0.998	0.974	7.06248426415732e-109	0	RPL30
1.44282417369129e-113	0.56127685153195	0.545	0.338	9.29236480824137e-109	0	TRIOBP
1.94300828063314e-113	1.16475311093305	0.274	0.13	1.25137505305897e-108	0	RCAN1
2.36980859469298e-113	-5.74226616255627	0.005	0.127	1.52625152732607e-108	0	RGS10
2.38820303628523e-113	-5.01300157619256	0.008	0.132	1.53809828348914e-108	0	SGIP1
2.90798951170849e-113	0.830482737932361	0.35	0.182	1.87286156512073e-108	0	ASL
5.12893511184679e-113	1.04436927711144	0.173	0.061	3.30323936943381e-108	0	VTRNA1-3
8.8759757119939e-113	-4.63825064138343	0.009	0.134	5.71648339755255e-108	0	ZFHX4
9.88895129229701e-113	-5.05597975109187	0.013	0.139	6.36888019029096e-108	0	BASP1
1.31375710823681e-112	0.653964889278878	0.428	0.243	8.46112127988834e-108	0	SNAP23
1.43178591227106e-112	0.955137678011467	0.248	0.109	9.22127398939056e-108	0	MRRF
1.51990931639596e-112	0.988810178389888	0.237	0.101	9.78882396131651e-108	0	LRRC8C
2.25724825431336e-112	0.704661564555171	0.3	0.142	1.45375816570797e-107	0	TAOK2
3.59416547350005e-112	-5.3349767509046	0.005	0.126	2.31478633155297e-107	0	GFRA1
4.51308263874757e-112	-0.360352039350401	0.999	0.988	2.90660574265898e-107	0	PTMA
5.59972907245701e-112	-3.3163156322928	0.027	0.163	3.60644951182521e-107	0	PPM1L
5.60134495977478e-112	-0.31803633631832	0.999	0.998	3.60749020789335e-107	0	MALAT1
5.94761083596798e-112	0.939239327015369	0.193	0.072	3.83049928279682e-107	0	LCN6
1.39764619153523e-111	-4.15269850598243	0.012	0.138	9.0014005319635e-107	0	MYOM1
2.09938581006008e-111	-5.45643036471663	0.006	0.126	1.3520884371111e-106	0	ASPN
2.36090915463797e-111	-1.16236175187566	0.581	0.64	1.52051993195304e-106	0	LHFPL6
3.00874971832557e-111	-4.90541119512618	0.007	0.128	1.9377551685904e-106	0	DAAM2
3.03012846315504e-111	1.07796761050184	0.191	0.072	1.95152393541037e-106	0	BID
3.07856350862414e-111	0.379336582208276	0.754	0.531	1.98271804209429e-106	0	LIMA1
3.13638767476261e-111	0.679768037155335	0.321	0.158	2.01995911805411e-106	0	IRAK3
3.76661537888045e-111	0.622408403214515	0.454	0.268	2.42585096861416e-106	0	STAT1
4.10852564250819e-111	0.78821952737916	0.351	0.183	2.64605485480097e-106	0	SELENON
7.38597341261599e-111	0.923496733414452	0.287	0.136	4.7568623166612e-106	0	NMI
9.14882245766156e-111	2.19849363777141	0.077	0.013	5.89220761563235e-106	0	ENSG00000287652
9.43603478341168e-111	0.820444666977088	0.297	0.144	6.07718384190846e-106	0	GIT1
1.34907644791669e-110	-1.4974665857374	0.267	0.419	8.68859195516262e-106	0	TGFB1I1
1.76366354819699e-110	1.00393493800442	0.156	0.051	1.13586987158079e-105	0	ENSG00000270571
2.54812110719769e-110	-4.91359050622996	0.006	0.126	1.6410919178796e-105	0	SOBP
2.62306404959108e-110	0.649501620421724	0.537	0.346	1.68935817049864e-105	0	HM13
3.41667324761666e-110	0.857911196461925	0.182	0.066	2.20047423839503e-105	0	PDE9A
3.60807729671706e-110	-1.8096239486642	0.16	0.323	2.32374610217766e-105	0	LTBP1
6.0595297412319e-110	1.46228983743341	0.135	0.04	3.902579534543e-105	0	SDCBP2
6.64579875863756e-110	0.614704680371144	0.248	0.107	4.28016023251294e-105	0	FAM171A1
8.02353008627847e-110	0.591922400547892	0.464	0.273	5.16747431676679e-105	0	TSPAN14
8.64558880443839e-110	-5.5089523073207	0.004	0.122	5.5681050136105e-105	0	HOXC9
1.01074201293571e-109	-5.27638863933572	0.017	0.144	6.50958286011115e-105	0	MEG3
1.07652323850618e-109	0.614999546797583	0.457	0.27	6.9332402652752e-105	0	RYBP
1.66170540462927e-109	1.64514010730253	0.125	0.035	1.07020474879743e-104	0	CPNE8-AS1
1.84463358369626e-109	0.51553860118098	0.74	0.556	1.18801781324374e-104	0	EIF3I
2.15565031627463e-109	0.945569872020297	0.212	0.086	1.38832502969351e-104	0	TNFAIP8L1
2.3027117952551e-109	0.441269543422083	0.45	0.247	1.4830385046161e-104	0	CYGB
2.46336393394882e-109	1.01753681156833	0.224	0.094	1.5865049080204e-104	0	MIR222HG
2.95665502010596e-109	0.485976523003753	0.694	0.495	1.90420409914904e-104	0	GSTK1
3.54960223021935e-109	-1.02133733257593	0.55	0.63	2.28608582035047e-104	0	TLN1
3.69036132358488e-109	1.82026278778061	0.1	0.023	2.3767403068416e-104	0	LINC02669
4.70566632167241e-109	0.478354636242105	0.704	0.51	3.0306373378099e-104	0	FOXP1
7.89410608351699e-109	1.91389737726796	0.09	0.019	5.08412008202828e-104	0	IRAG2
9.29506232936417e-109	1.06797126705009	0.19	0.072	5.9863919426037e-104	0	NOL4L
1.10861681788101e-108	0.714365719672196	0.412	0.234	7.13993575388084e-104	0	CKS2
1.71146956831269e-108	0.991483423212715	0.194	0.075	1.10225486077611e-103	0	TMEM44
1.76752004765621e-108	0.387129331018994	0.361	0.185	1.13835361149251e-103	0	EXOC6
2.18951770723911e-108	0.280160723157706	0.987	0.912	1.41013698417027e-103	0	RPLP0
2.44894305778919e-108	1.11777970524155	0.158	0.053	1.57721728693855e-103	0	PRKCH-AS1
2.5016425081934e-108	2.18948558427954	0.092	0.02	1.61115784097688e-103	0	ENSG00000279917
2.70522638622539e-108	-3.02605548606774	0.037	0.175	1.7422740017846e-103	0	PCDH9
4.7805857499228e-108	-5.81512280199035	0.004	0.119	3.07888844638028e-103	0	TRNP1
4.8348795451068e-108	-1.15222987732007	0.346	0.494	3.11385582223058e-103	0	LDHB
6.60263196025703e-108	0.241916401447882	0.999	0.989	4.25235908768394e-103	0	TMSB4X
6.64390071125873e-108	-3.41697831620104	0.035	0.171	4.27893781407907e-103	0	MAF
6.93119716174552e-108	0.515950938627486	0.546	0.344	4.46396822005058e-103	0	PRXL2A
7.61679943523933e-108	0.358780562404054	0.952	0.853	4.90552350827154e-103	0	HINT1
7.97885106147383e-108	-2.32693132816429	0.07	0.22	5.1386992376316e-103	0	TMEM176B
8.09880294153083e-108	0.596981841878349	0.41	0.231	5.21595304646352e-103	0	MAP3K3
8.90781578363875e-108	1.5089991116011	0.117	0.032	5.7369896772947e-103	0	PTAFR
1.25578391440147e-107	1.1657259242787	0.197	0.077	8.0877507223112e-103	0	PPFIA3
1.30232618785605e-107	0.989404755231365	0.176	0.064	8.38750158026811e-103	0	ZNF366
1.59989274292139e-107	1.93387459566449	0.097	0.022	1.03039492215109e-102	0	CDH26
1.72120241021102e-107	-2.12396787156831	0.087	0.241	1.1085232002723e-102	0	MTHFD2
2.22903717748362e-107	0.393330486914962	0.319	0.156	1.43558910378655e-102	0	GRB10
2.429574353499e-107	0.284663552393908	0.289	0.132	1.56474306662749e-102	0	STOX2
2.58410628151968e-107	1.42503948047814	0.16	0.056	1.66426780954994e-102	0	ZNF200
4.10936307664577e-107	-1.30688062205717	0.418	0.533	2.64659419588294e-102	0	CTSD
5.33338333024884e-107	0.71137947967109	0.324	0.163	3.43491220001347e-102	0	NHSL2
6.89641377764614e-107	-2.63854100778425	0.049	0.191	4.44156632935522e-102	0	MTSS1
7.72605000191397e-107	0.702118151136225	0.362	0.195	4.97588524323267e-102	0	ATP11C
8.53871036870593e-107	0.216197966269013	0.998	0.969	5.49927102586136e-102	0	RPS15
9.26870707013996e-107	0.466385702991475	0.743	0.55	5.96941810145294e-102	0	SERP1
9.95221581163369e-107	0.594566922432063	0.53	0.341	6.40962507132456e-102	0	CHORDC1
1.45747900710008e-106	1.0775960981484	0.177	0.065	9.38674779732736e-102	0	ALDH1A3
1.9101004315721e-106	-5.2522011205896	0.006	0.122	1.2301810819497e-101	0	SCARA5
2.04880391089089e-106	-5.90378094860203	0.003	0.116	1.31951167077017e-101	0	SHOX2
2.52612981981262e-106	0.869412694482484	0.291	0.143	1.62692864915212e-101	0	TRNT1
2.63999463461121e-106	0.958218497323037	0.189	0.072	1.700262144475e-101	0	CCDC68
2.85400502246881e-106	-1.80957024904374	0.136	0.298	1.83809339467081e-101	0	FADS3
3.97631585162121e-106	0.413345845296164	0.813	0.629	2.56090646107813e-101	0	YWHAE
4.2534342915638e-106	-2.97097261259622	0.036	0.171	2.73938182113875e-101	0	GEM
4.62785719414741e-106	0.332782306715221	0.916	0.76	2.9805251473187e-101	0	HSPA8
4.8188566165823e-106	0.546846790984855	0.461	0.271	3.10353641534367e-101	0	SKAP2
5.46531432741603e-106	0.707975193885477	0.358	0.189	3.51988103942902e-101	0	SLC29A1
5.68429372239577e-106	-3.77126646674461	0.022	0.149	3.66091252897177e-101	0	SPON2
5.93295106897538e-106	0.368582084567992	0.961	0.836	3.82105780646291e-101	0	YBX3
6.73273957679492e-106	-0.539611800791972	0.867	0.841	4.336153597039e-101	0	GSTP1
9.66421169886425e-106	0.851187569067913	0.288	0.141	6.22413890253653e-101	0	SBNO2
1.1944020727915e-105	0.574518043091983	0.497	0.309	7.69242710960637e-101	0	SETX
2.93118115014435e-105	0.940970908044982	0.214	0.088	1.88779790793897e-100	0	PTPRN2
2.99427218640241e-105	1.78817573786686	0.104	0.026	1.92843105893061e-100	0	C1QTNF9
3.00715897188123e-105	-0.684900984677514	0.573	0.314	1.93673066425039e-100	0	SRGN
3.01730312455111e-105	1.1270581448188	0.179	0.067	1.94326390433589e-100	0	ACSL5
3.14250113938348e-105	-4.83486099542395	0.005	0.12	2.02389643380854e-100	0	ENSG00000274265
3.54013409171249e-105	-2.62695574022587	0.048	0.187	2.27998796042651e-100	0	DHRS3
3.67976802068888e-105	0.683560477960141	0.512	0.329	2.36991779604447e-100	0	GBP2
6.90007549820027e-105	0.424673878695239	0.862	0.708	4.4439246238609e-100	0	SEC11A
1.10685030837547e-104	0.759582265682981	0.408	0.236	7.1285587260614e-100	0	MCUR1
1.1770027938816e-104	0.604417167368412	0.435	0.252	7.58036879371507e-100	0	AP1S2
1.83076272218758e-104	0.80028098298783	0.292	0.143	1.17908442359769e-99	0	TRIM22
1.95546494174731e-104	0.543891046295091	0.548	0.359	1.25939764108294e-99	0	C6orf62
2.06624139294827e-104	0.606519866007523	0.416	0.234	1.3307421067144e-99	0	ACVRL1
2.08172271110213e-104	0.654659461224223	0.438	0.26	1.34071269485822e-99	0	GSDMD
2.57791612012745e-104	0.413873203563787	0.725	0.538	1.66028109800688e-99	0	DNAJB6
3.84195355302091e-104	0.710561198216114	0.25	0.111	2.47437176628759e-99	0	SHROOM4
4.56432332094412e-104	-4.70485312337855	0.02	0.143	2.93960679162085e-99	0	SFRP1
5.75464448375125e-104	0.705804706507814	0.276	0.129	3.70622123331515e-99	0	NRARP
6.96245881231871e-104	-5.1700501180937	0.004	0.117	4.48410197348575e-99	0	EMX2OS
8.60488394963166e-104	0.708084837003076	0.458	0.279	5.54188945892078e-99	0	UBE2L6
1.25905651469302e-103	0.569051596580322	0.404	0.225	8.10882757722893e-99	0	TUBA4A
1.28660437459645e-103	-5.49787346504141	0.005	0.117	8.28624681415098e-99	0	FOXC2
1.28873197498468e-103	0.529072025752748	0.646	0.448	8.29994941169135e-99	0	IER5
1.50132544086822e-103	1.29755309311291	0.149	0.05	9.66913636936766e-99	0	KRBA2
1.72294931152145e-103	0.477823924020981	0.571	0.364	1.10964827459228e-98	0	CARHSP1
2.41363434155759e-103	0.84213876814438	0.224	0.096	1.55447706133675e-98	0	MEGF6
2.6246210713373e-103	-3.251666120552	0.018	0.141	1.69036095478408e-98	0	AR
2.84412925224026e-103	0.611069312590791	0.404	0.226	1.83173300361282e-98	0	TNFRSF14
5.09157669861401e-103	-1.60003529715415	0.204	0.36	3.27917905697537e-98	0	NDRG2
5.5782792986107e-103	1.06890615381298	0.174	0.064	3.59263499947724e-98	0	ASRGL1
5.61145184485835e-103	0.888592851093198	0.196	0.077	3.61399944616257e-98	0	NOS3
8.13964496661817e-103	-3.0720059806444	0.029	0.157	5.24225694430077e-98	0	PDE4DIP
8.57211910317407e-103	0.739945463229207	0.381	0.215	5.52078758720823e-98	0	TPP1
9.72948481785679e-103	0.309412154753391	0.523	0.319	6.26617740209249e-98	0	FRYL
1.26571098185925e-102	0.806350787513906	0.21	0.087	8.15168500756629e-98	0	MYO18A
1.35102599870903e-102	-5.04992552760412	0.006	0.119	8.70114784208563e-98	0	CHRDL1
2.10849446146376e-102	0.337807361667651	0.564	0.352	1.35795477296112e-97	0	CALCRL
2.11927439181605e-102	0.59001201548655	0.544	0.356	1.36489747930521e-97	0	VAMP3
2.2361947957039e-102	0.53771971630659	0.365	0.196	1.44019889622514e-97	0	EFHD2
2.43662756021329e-102	0.47715851731259	0.664	0.473	1.56928561387977e-97	0	CBX3
4.89991685248245e-102	-1.06164237246377	0.966	0.919	3.1557424496728e-97	0	GSN
5.25258666404788e-102	-1.72256294700169	0.19	0.347	3.3828759151134e-97	0	PIK3R1
5.38803041364864e-102	0.832861084797701	0.284	0.14	3.47010710760627e-97	0	ZNF787
5.53242308935667e-102	0.550787068597495	0.563	0.367	3.56310176646927e-97	0	NUCB2
6.80381405364756e-102	0.73903182632159	0.367	0.205	4.38192840311117e-97	0	CCDC32
8.80742442766164e-102	-2.47864425006055	0.046	0.182	5.6723336283912e-97	0	CPED1
9.57870352756649e-102	0.856693317498983	0.229	0.1	6.16906821989393e-97	0	KIFC3
1.43370808101265e-101	-3.07991910421051	0.036	0.166	9.23365352495388e-97	0	MEDAG
1.45070212531874e-101	-4.97443453585054	0.011	0.126	9.34310196790284e-97	0	GPC3
1.56936846124519e-101	-2.22503899125851	0.086	0.233	1.01073606378035e-96	0	ISYNA1
1.97355302809895e-101	-3.01294154982291	0.02	0.143	1.27104709221685e-96	0	MEIS2
3.29216103074327e-101	-4.65950180113648	0.01	0.124	2.1202833902399e-96	0	PTGFR
3.32923590594591e-101	-4.49811814214209	0.011	0.125	2.1441610928654e-96	0	COLEC12
3.44968207806677e-101	-3.44019518547682	0.02	0.142	2.22173324555812e-96	0	ARHGAP42
3.58288743447136e-101	-4.74661893740254	0.012	0.127	2.30752282329694e-96	0	THBS2
3.82095301810914e-101	0.945905775077353	0.276	0.135	2.46084658178301e-96	0	RILP
4.25991636257461e-101	0.361176673270009	0.631	0.417	2.74355653415255e-96	0	ECE1
4.35004904922097e-101	0.220719214567124	0.995	0.953	2.80160558966027e-96	0	RPS21
4.35101128339999e-101	0.539877208397368	0.364	0.197	2.80222530696093e-96	0	SEMA4A
4.45718135610111e-101	0.767269799608096	0.235	0.105	2.87060308058336e-96	0	SLC12A6
5.24594294963093e-101	0.783597053046592	0.283	0.137	3.3785970972803e-96	0	LXN
5.34917444282153e-101	0.847185940440592	0.184	0.071	3.44508230815478e-96	0	HOXB3
8.14988546213594e-101	-0.909560112664849	0.528	0.619	5.24885223303403e-96	0	NENF
1.04031163594176e-100	0.556322086706225	0.337	0.176	6.70002306011934e-96	0	KIAA0319L
1.12520253254345e-100	-4.86741126589564	0.008	0.12	7.24675439059286e-96	0	LSP1
1.13846176052342e-100	-5.46999001647734	0.004	0.112	7.33214912247501e-96	0	MYOCD
1.43242691401124e-100	0.503365976167791	0.634	0.443	9.22540229699797e-96	0	CCDC50
1.88669765974961e-100	0.507766907546759	0.525	0.334	1.21510876078514e-95	0	SUN1
3.47961893443696e-100	-1.35011693475945	0.26	0.411	2.24101377853478e-95	0	CCDC107
3.79446804913048e-100	0.428672856747283	0.24	0.104	2.443789202362e-95	0	SOX17
4.70064593392071e-100	0.594300622263202	0.306	0.15	3.02740400728229e-95	0	JCAD
6.58837241165364e-100	1.39492777094137	0.14	0.046	4.24317536800141e-95	0	ARFGEF3
7.48685106424866e-100	-1.96508045647783	0.18	0.333	4.8218315594187e-95	0	NR2F2-AS1
8.33123650445867e-100	0.624548437050363	0.36	0.193	5.36564955833156e-95	0	MIS18BP1
1.1768415947714e-99	0.804123270335949	0.268	0.128	7.57933060696571e-95	0	DDX60
1.33195874433096e-99	1.84684082762169	0.087	0.019	8.5783470969891e-95	0	ENSG00000287059
1.72171798759258e-99	-2.21042809019696	0.052	0.19	1.10885525272912e-94	0	SGCB
1.78237476199701e-99	0.787597912501198	0.156	0.054	1.14792064171656e-94	0	ENSG00000226197
1.90603050620236e-99	1.46985764539129	0.11	0.03	1.22755988721457e-94	0	PNMT
2.09173780478383e-99	0.451925951863352	0.652	0.457	1.34716281579298e-94	0	TOP1
2.26174977792014e-99	0.566398349099845	0.253	0.115	1.45665732697169e-94	0	DLL4
3.86099682965775e-99	0.279554270201387	0.763	0.571	2.48663639817278e-94	0	PPP1R10
4.05430403072307e-99	0.843701021958658	0.272	0.132	2.61113396794689e-94	0	RELB
4.34966058189878e-99	0.471710090753809	0.421	0.24	2.80135540116609e-94	0	ITPRID2
4.83528579890734e-99	-4.59382167709855	0.007	0.116	3.11411746592828e-94	0	SBSPON
5.41656196530983e-99	1.00392817565279	0.231	0.105	3.48848256813814e-94	0	HELZ2
5.61949261652166e-99	-1.6362817551174	0.22	0.372	3.61917802474461e-94	0	PLPP1
6.84718861084096e-99	-4.51728491552381	0.008	0.119	4.40986335292601e-94	0	RETREG1
6.98093355804437e-99	-2.91772482521652	0.035	0.163	4.4960004487229e-94	0	GGTA1
7.25922500853665e-99	0.15801076198839	0.682	0.433	4.67523127449795e-94	0	ARHGDIB
1.06438504523184e-98	-2.43533089121345	0.043	0.176	6.85506544531112e-94	0	PMM1
1.098272740466e-98	-5.17963810017084	0.005	0.112	7.07331575769726e-94	0	LINC00702
1.13633881216677e-98	0.692485274736652	0.382	0.214	7.31847648587886e-94	0	APOL3
1.26903802542972e-98	0.151108929119354	0.997	0.92	8.17311249897757e-94	0	ADIRF
1.97205215507184e-98	-1.65513738426686	0.223	0.37	1.27008046995247e-93	0	CYBRD1
2.18781663141712e-98	1.71102072601996	0.098	0.025	1.40904142329788e-93	0	HAGLR
2.48138651586837e-98	0.452705855341284	0.555	0.361	1.59811217167987e-93	0	HDGFL3
2.81044728396041e-98	1.08015857142195	0.153	0.054	1.81004046876186e-93	0	FGR
4.20821933141967e-98	0.863425487093295	0.176	0.067	2.71026157820752e-93	0	UCK2
4.82036088071388e-98	0.737080587905202	0.189	0.075	3.10450522161497e-93	0	RAPGEF4
6.38470832598744e-98	0.681816423430423	0.278	0.135	4.11200755026895e-93	0	BCR
7.18586512445693e-98	0.367304117701514	0.399	0.222	4.62798457475524e-93	0	HBEGF
1.49754134590887e-97	1.10320283719122	0.219	0.098	9.64476528419146e-93	0	ENSG00000276533
1.51106513363261e-97	-3.93186621911594	0.012	0.125	9.73186388664749e-93	0	DACT3
1.64963726908049e-97	1.14953305529511	0.134	0.043	1.0624323867786e-92	0	JAK3
1.87543055914089e-97	0.744373126030093	0.361	0.202	1.2078522973091e-92	0	RLIM
2.09318834619975e-97	1.95144923203238	0.095	0.024	1.34809702248649e-92	0	RASA4CP
3.11697770639027e-97	0.696298573615452	0.346	0.189	2.00745832202359e-92	0	RALB
3.12134106987018e-97	0.495640085952794	0.382	0.212	2.01026850263919e-92	0	DOCK11
3.34180103061705e-97	0.427650355900487	0.486	0.297	2.1522535357586e-92	0	ERICH1
3.56208684358856e-97	1.28228144412078	0.151	0.053	2.29412641074478e-92	0	TRIM16
3.64338896895502e-97	-3.21931101375115	0.022	0.142	2.34648823156579e-92	0	COL5A2
4.40963616318236e-97	1.3511596580931	0.128	0.04	2.83998207453597e-92	0	ST6GALNAC1
4.45005909075204e-97	0.37715544617306	0.933	0.828	2.86601605680794e-92	0	RPS4Y1
4.59781776845651e-97	0.481428727696634	0.404	0.228	2.96117855559673e-92	0	CTTNBP2NL
5.69137376863086e-97	2.08365804203217	0.082	0.018	3.66547236194902e-92	0	ENSG00000279168
6.18831177064101e-97	0.908318857516469	0.197	0.081	3.98552031276363e-92	0	CASP4LP
7.27682997347868e-97	0.383109795902789	0.635	0.433	4.68656957611921e-92	0	PLEC
8.00481083233965e-97	-3.94195343171937	0.015	0.129	5.15541836846003e-92	0	RGS6
1.09391379412013e-96	0.998203238596211	0.181	0.071	7.0452423996513e-92	0	HSBP1L1
1.82710312814531e-96	0.981644530521532	0.206	0.087	1.17672749865071e-91	0	NEIL1
1.91437445745733e-96	-4.60590258389424	0.006	0.112	1.23293372558082e-91	0	TWIST2
2.6632817872681e-96	0.675601727667144	0.213	0.09	1.71526000227215e-91	0	BCL6B
2.93690613686824e-96	0.664741241019032	0.35	0.19	1.89148502838862e-91	0	PYCARD
2.97738883659664e-96	0.464737711515065	0.662	0.472	1.9175575063217e-91	0	BCAP31
4.38600180589679e-96	-5.79899872505759	0.002	0.105	2.82476060306977e-91	0	HOXC6
4.73281973038481e-96	-5.1870154917193	0.005	0.111	3.04812521915703e-91	0	RBPMS2
5.75594748230643e-96	-5.18048881294694	0.014	0.125	3.70706041650463e-91	0	MFAP5
6.53073674404411e-96	0.328341489510666	0.93	0.814	4.20605569263417e-91	0	MYL12B
7.06079153622945e-96	-5.08556017954304	0.005	0.11	4.54743218099322e-91	0	LMO3
7.46384654656418e-96	0.778669200987053	0.323	0.171	4.80701572984919e-91	0	CRYL1
7.69540307858427e-96	0.37653160016512	0.361	0.196	4.95614739873141e-91	0	ATP8B1
1.5553204162794e-95	0.426055967763017	0.661	0.47	1.00168856090058e-90	0	SP100
1.85663146658555e-95	-0.937101179611091	0.8	0.772	1.19574492973976e-90	0	NDUFA4
1.93395810490213e-95	0.912414838540541	0.213	0.092	1.24554637788117e-90	0	EPSTI1
1.94693659259026e-95	-3.56971427655018	0.014	0.127	1.25390504309183e-90	0	NFATC4
2.03965852726182e-95	0.730581514500408	0.358	0.199	1.3136216778977e-90	0	BNIP3
2.27936555291023e-95	0.371149106067504	0.386	0.213	1.4680025906963e-90	0	TANC1
2.34620591042191e-95	0.514044286438607	0.203	0.084	1.51105045454813e-90	0	LINC01117
2.759575637116e-95	0.606033230933346	0.223	0.097	1.77727709332819e-90	0	TBX1
5.62357516399943e-95	-5.29648563389645	0.004	0.106	3.62180734862219e-90	0	ARHGEF10L
5.96408155763403e-95	-5.07528364104664	0.008	0.115	3.84110708637862e-90	0	SVEP1
6.83586920595382e-95	0.664757670442782	0.314	0.164	4.4025732034025e-90	0	BCAR1
6.84354152950045e-95	0.229889162617651	0.953	0.798	4.40751448665947e-90	0	DUSP1
8.24342348630716e-95	1.48319793350364	0.117	0.035	5.30909446212126e-90	0	CCRL2
1.18931383665835e-94	0.795663776394325	0.32	0.17	7.65965683361446e-90	0	CYBC1
1.22474823395248e-94	0.22805513472978	0.322	0.16	7.88786852594758e-90	0	PTPRE
2.10113541967924e-94	1.79400175883414	0.084	0.019	1.35321525569022e-89	0	L1CAM
2.18070785238956e-94	-3.51716691693243	0.03	0.149	1.40446308525297e-89	0	PDGFRA
2.19616804729645e-94	0.327297594325859	0.885	0.725	1.41442006918081e-89	0	RSRP1
2.41533646784286e-94	0.443552368123023	0.663	0.469	1.55557329874952e-89	0	HMGN1
2.68622827980237e-94	-6.04384337426837	0.004	0.106	1.73003846132392e-89	0	COX4I2
2.78307853544644e-94	0.203806477727722	0.999	0.978	1.79241389996892e-89	0	RPS14
3.43784289241042e-94	0.733519279999871	0.336	0.186	2.214108336428e-89	0	GTF2H1
3.8317327808215e-94	-3.31011458035561	0.017	0.13	2.46778918016028e-89	0	BAG2
4.03957090982425e-94	0.272303634684072	0.672	0.511	2.60164524876321e-89	0	FABP4
5.60461177693955e-94	0.215165197374227	0.949	0.769	3.60959416882015e-89	0	A2M
6.82831225863255e-94	0.969585685310184	0.169	0.065	4.39770622704971e-89	0	NFKBID
9.1690386756861e-94	-1.76014390327432	0.148	0.295	5.90522766868887e-89	0	NIBAN1
9.20361652847651e-94	0.447552652264767	0.499	0.311	5.92749718900001e-89	0	ITPR1
2.30320703389305e-93	0.197190533782676	0.993	0.897	1.48335745810848e-88	0	HSPA1A
3.16392171681388e-93	1.12501559820852	0.165	0.063	2.03769214249681e-88	0	ELF4
4.29791897597994e-93	-0.492431286582188	0.932	0.872	2.76803173729012e-88	0	CD81
4.96856392329645e-93	-3.65018829500494	0.016	0.126	3.19995390915985e-88	0	PLEKHH2
6.60026325044141e-93	0.500920651570932	0.299	0.152	4.25083354381428e-88	0	PIEZO1
8.59479926542649e-93	-1.51287149710568	0.144	0.297	5.53539451890528e-88	0	MLEC
1.14686749385671e-92	1.50614699700787	0.1	0.027	7.38628540743475e-88	0	GP6-AS1
1.54278829697942e-92	1.24238556654254	0.145	0.051	9.93617374786624e-88	0	ENSG00000267364
1.64552122858262e-92	0.696689880537692	0.284	0.144	1.05978149205635e-87	0	TRIM69
1.78688391687616e-92	0.44732632404447	0.638	0.45	1.15082471782492e-87	0	ASXL1
1.85921593651696e-92	0.308790470066684	0.883	0.707	1.19740943175438e-87	0	MYH9
2.2127656525332e-92	-5.70574305665525	0.004	0.105	1.42510959085748e-87	0	PDZRN4
4.19303216275683e-92	1.52714582462334	0.127	0.041	2.70048043410191e-87	0	ENSG00000286314
4.51885336190448e-92	1.19614939723846	0.125	0.04	2.91032231920096e-87	0	CRHBP
5.79369482972777e-92	0.592099057591802	0.23	0.103	3.73137121813788e-87	0	PIK3C2B
7.06453431256336e-92	-0.873783322751064	0.924	0.86	4.54984267866331e-87	0	TIMP3
7.65921953645006e-92	1.16885208362799	0.176	0.071	4.93284375025529e-87	0	STX11
7.79101883064806e-92	0.774585736167617	0.277	0.14	5.01772776769058e-87	0	HOTAIRM1
9.9352132524322e-92	-3.21619475865543	0.02	0.133	6.39867474309643e-87	0	CDC14B
1.37378972153496e-91	0.317557362934417	0.973	0.874	8.84775532257377e-87	0	EEF1B2
1.59147014903446e-91	-2.87021546589686	0.021	0.135	1.02497043478416e-86	0	FEZ1
1.67087305878186e-91	-2.61757504418149	0.041	0.165	1.07610908477787e-86	0	DSE
1.797153861887e-91	1.37631312701252	0.157	0.06	1.1574389732097e-86	0	HERC2P9
1.84320570590519e-91	0.431429623307132	0.672	0.486	1.18709820283118e-86	0	PRMT1
1.88006185924163e-91	0.962510432867757	0.208	0.091	1.21083503982598e-86	0	NXPE3
2.78997527923661e-91	-1.33248172590469	0.26	0.4	1.79685567883955e-86	0	VEGFB
3.26540353222915e-91	0.381370040136069	0.246	0.113	2.10305049089686e-86	0	ATP8A1
4.38273532221507e-91	0.369528303595053	0.911	0.789	2.8226568569194e-86	0	PABPC1
4.47514137106021e-91	-1.59018902883319	0.131	0.28	2.88217004861762e-86	0	SESTD1
6.00892607204131e-91	0.689479457978651	0.253	0.122	3.86998874743748e-86	0	GALNT10
6.19957399251403e-91	-3.80800599223919	0.015	0.122	3.99277363413874e-86	0	ECM1
8.33167333918454e-91	-1.63692052074417	0.174	0.322	5.36593089736841e-86	0	EPB41L2
8.59082651725688e-91	0.307566089217004	0.83	0.617	5.53283591017412e-86	0	S100A13
1.18951316902527e-90	-4.74085661401791	0.007	0.108	7.66094061379036e-86	0	ALDH1A1
1.20100128347877e-90	0.327102875050048	0.947	0.835	7.73492866611665e-86	0	PRDX1
2.67195792839871e-90	0.401835138104972	0.522	0.33	1.7208477842059e-85	0	MEOX2
2.86549309399719e-90	0.560860164362096	0.42	0.251	1.84549217225795e-85	0	SLC44A2
2.99624465563947e-90	0.453977576940822	0.665	0.476	1.92970140801805e-85	0	SERPINH1
3.12113297902827e-90	-4.60531628700067	0.006	0.106	2.01013448381336e-85	0	RGMA
3.18353237975837e-90	0.496433531060769	0.522	0.343	2.05032219385958e-85	0	SHISA5
4.35245298408435e-90	0.341896266158445	0.883	0.735	2.80315381986968e-85	0	TXN
4.41605764093057e-90	0.422023897162271	0.779	0.613	2.84411776306492e-85	0	DDX3X
4.54460058875803e-90	-5.13188053045045	0.005	0.105	2.92690456318372e-85	0	FIBIN
5.45992996957438e-90	-2.48475168372162	0.038	0.159	3.51641329760468e-85	0	FMOD
5.84696165238689e-90	1.06457515358949	0.142	0.05	3.76567718260325e-85	0	IL27RA
6.35478840920416e-90	0.66446551735146	0.337	0.185	4.09273792706385e-85	0	PCGF2
7.27379311392921e-90	-3.70166562049102	0.016	0.123	4.68461371709497e-85	0	ADGRE5
7.74974708687394e-90	-5.50964680434159	0.003	0.1	4.99114711383029e-85	0	GLDN
7.88846164000393e-90	0.644065474325918	0.258	0.125	5.08048483462813e-85	0	NLRP1
1.05377382582056e-89	-1.10372115191204	0.386	0.5	6.78672494781472e-85	0	PLS3
1.42976569897108e-89	0.665208962415196	0.387	0.228	9.20826300765332e-85	0	ELOVL1
1.70713648964509e-89	0.736154254695558	0.207	0.089	1.09946418479102e-84	0	BMX
1.90924091529304e-89	0.298326376981003	0.185	0.075	1.22962751908533e-84	0	PCAT1
2.20741462509366e-89	0.900324945736867	0.175	0.07	1.42166331514532e-84	0	THSD1
2.25078475454916e-89	0.477974083057849	0.285	0.144	1.44959541331984e-84	0	RFX3
2.45541358437609e-89	-4.30629231293215	0.007	0.107	1.58138456488158e-84	0	NOTCH2NLC
2.75574402323994e-89	-1.45650441819664	0.265	0.396	1.77480938072745e-84	0	VCL
2.93985622891019e-89	-5.48101705798338	0.004	0.102	1.89338500566732e-84	0	PDZRN3
3.14057489710351e-89	0.617472975338966	0.32	0.171	2.02265585673055e-84	0	SVIP
3.30081901156386e-89	0.883964334930827	0.242	0.116	2.12585947620759e-84	0	PLEKHO2
3.30349196149822e-89	-1.62495237620306	0.117	0.261	2.12758096288332e-84	0	CBR1
3.40355275906394e-89	-5.94881370711598	0.002	0.098	2.19202411894754e-84	0	MAP9
4.86768875156724e-89	-4.55909684219638	0.006	0.105	3.13498626355937e-84	0	FAM20C
5.78267353171888e-89	-5.80934675212726	0.003	0.1	3.72427306136823e-84	0	RYR2
6.41065632568614e-89	-5.35022627581898	0.004	0.102	4.1287190999949e-84	0	BICC1
8.07845632654998e-89	0.560949616827188	0.493	0.317	5.20284901255125e-84	0	IMP3
8.70545007507952e-89	0.365790898134722	0.388	0.222	5.60665806635422e-84	0	TSPAN9
9.3850422450145e-89	1.5859294768884	0.102	0.029	6.04434260747914e-84	0	ENSG00000287382
1.0037763805289e-88	-4.2039011305503	0.01	0.112	6.46472140115834e-84	0	LINC00924
1.26855923804128e-88	0.642467866630666	0.454	0.289	8.17002891668105e-84	0	YTHDF2
1.29566793012584e-88	-5.60722645725361	0.002	0.097	8.34461973718246e-84	0	OLFML1
1.85657805813788e-88	1.02269213873191	0.181	0.075	1.19571053256312e-83	0	C9orf40
2.04370643856697e-88	0.804392677615841	0.128	0.042	1.31622869469467e-83	0	P3H2
2.6524112683958e-88	-1.60866722296402	0.117	0.26	1.70825895329763e-83	0	HDDC2
2.78686228953939e-88	0.805459220521842	0.22	0.1	1.79485078895495e-83	0	SYNJ2
3.10261947453487e-88	-5.03506523543083	0.006	0.105	1.99821104637944e-83	0	AVPR1A
3.11202411426643e-88	0.557420924691066	0.516	0.342	2.00426801055215e-83	0	FOSL2
3.4356367748033e-88	1.23060378405057	0.147	0.054	2.21268750844432e-83	0	PRXL2B
3.99368490482346e-88	-3.09438641214607	0.029	0.143	2.5720928261025e-83	0	CDH11
6.38243380729511e-88	1.34604994264814	0.12	0.038	4.11054266925034e-83	0	B3GNT5
7.08947000861823e-88	0.282875237593719	0.936	0.817	4.56590226435049e-83	0	RAC1
9.06958014395611e-88	-5.67730107900226	0.005	0.101	5.84117239591349e-83	0	ABCA9
9.60128560836356e-88	-2.34922133855905	0.06	0.186	6.18361198321047e-83	0	PDGFA
9.91871954625983e-88	0.860909269052359	0.199	0.086	6.38805213657318e-83	0	F2R
1.21588750127906e-87	-5.2243343369372	0.004	0.099	7.83080186323765e-83	0	CDH6
1.29388081059576e-87	-5.24527549144059	0.005	0.101	8.33310997256096e-83	0	SUSD2
1.57397559286007e-87	1.25767658641149	0.103	0.029	1.0137032408256e-82	0	CEACAM16-AS1
1.87773474516996e-87	0.47314629770999	0.714	0.542	1.20933628527926e-82	0	MIDN
2.1576585395173e-87	0.632827384069712	0.474	0.308	1.38961840579072e-82	0	PEA15
2.26178006386694e-87	-5.5300913513714	0.003	0.097	1.45667683233286e-82	0	EPHB6
2.54550220841348e-87	-2.54092443224296	0.04	0.16	1.63940524230662e-82	0	KLF12
2.55655895869831e-87	0.637827393914773	0.228	0.106	1.64652623176006e-82	0	MYO15B
2.73381103781492e-87	0.524861331740883	0.38	0.224	1.76068366079432e-82	0	BZW2
3.01220894681775e-87	0.291520202332898	0.96	0.869	1.9399830501085e-82	0	HNRNPA2B1
3.99025176236374e-87	-1.58016030838342	0.191	0.335	2.56988174503274e-82	0	PLPP3
4.52140106933482e-87	0.234950914864205	0.996	0.955	2.9119631446944e-82	0	UBC
4.60164081312645e-87	-4.69296859217296	0.012	0.114	2.96364074928596e-82	0	CP
4.9817708632871e-87	0.430185692023978	0.248	0.118	3.20845970679142e-82	0	ARHGEF28
5.05005715163145e-87	1.70803075765708	0.1	0.029	3.25243880793672e-82	0	TWF1P2
5.06942463948856e-87	-2.47961129625985	0.05	0.173	3.26491224481621e-82	0	RNF24
5.21748337781639e-87	0.687832666241629	0.449	0.286	3.36026799464887e-82	0	TOPORS
6.40110593684553e-87	1.03542570079902	0.178	0.074	4.122568267566e-82	0	IL18BP
6.67497520480052e-87	1.53919652970782	0.112	0.035	4.29895103089973e-82	0	ENSG00000260912
6.79400683217376e-87	0.327980966535158	0.546	0.354	4.37561216019319e-82	0	BAZ2B
8.13597792723881e-87	-5.64155011619269	0.112	0.239	5.23989522425888e-82	0	CXCL14
9.18218371245347e-87	-5.74504270920583	0.003	0.098	5.91369359816854e-82	0	GPC6
9.93608733929044e-87	0.491775974844934	0.443	0.279	6.39923768999661e-82	0	ERBIN
1.01209089515017e-86	0.711625227266131	0.284	0.147	6.51827020112513e-82	0	SIRPA
1.25840438728126e-86	0.331242740425309	0.973	0.885	8.1046276158462e-82	0	RPL23
1.32515882050305e-86	0.923930629093995	0.185	0.078	8.53455286756785e-82	0	CGAS
1.3843884206576e-86	1.3638272370186	0.091	0.024	8.91601518440322e-82	0	ENDOU
1.49256938763413e-86	0.533358410409305	0.575	0.401	9.61274388411885e-82	0	SNHG16
1.78455057150801e-86	0.388386056385109	0.617	0.44	1.14932195007402e-81	0	GPBP1
2.63345292749531e-86	0.73583438094622	0.221	0.102	1.69604902342408e-81	0	ARRB1
2.83237832230767e-86	-5.37194058081797	0.003	0.097	1.82416493469903e-81	0	LINC00989
3.08294590601498e-86	0.510862506107071	0.547	0.372	1.98554048130989e-81	0	CRBN
3.38316281652873e-86	-4.53183400726711	0.009	0.107	2.17889218035716e-81	0	GFPT2
4.52544328818189e-86	0.760432180508424	0.302	0.163	2.91456649532066e-81	0	IL4R
5.26004821346464e-86	0.20112355330365	0.999	0.979	3.38768145139977e-81	0	RPL12
5.26468030943031e-86	0.321530301243708	0.869	0.706	3.3906647064855e-81	0	STAT3
5.50765249656607e-86	-4.68098622346563	0.006	0.103	3.54714851388841e-81	0	PKDCC
5.65884607191658e-86	0.673718525427083	0.287	0.15	3.64452322415715e-81	0	RAB27A
6.04540865484375e-86	-1.68116243730685	0.139	0.28	3.89348499006557e-81	0	ZNF503
6.67563978101943e-86	1.39132337858234	0.144	0.054	4.29937904456775e-81	0	ENSG00000267737
6.92503077460325e-86	0.726973579629476	0.276	0.143	4.45999682007548e-81	0	TSHZ1
8.33866980630876e-86	1.83804195751152	0.081	0.019	5.3704369020551e-81	0	CACNG8
9.87049046659087e-86	0.31127620343556	0.639	0.438	6.35699068010318e-81	0	SASH1
1.20056722397904e-85	-2.55272629166827	0.03	0.143	7.73213314931458e-81	0	PFN2
1.32434069271499e-85	-5.04332802195077	0.006	0.101	8.52928379736163e-81	0	PTPN13
1.51726955751099e-85	-4.43143779606857	0.008	0.105	9.77182285819379e-81	0	LRRN4CL
2.04953863872353e-85	0.833276025318511	0.205	0.091	1.3199848648835e-80	0	NUDT14
2.91003045172039e-85	0.993341754419577	0.152	0.058	1.874176012126e-80	0	USHBP1
3.03032844986109e-85	0.72867376598281	0.39	0.236	1.95165273484853e-80	0	LDLR
3.12052429911887e-85	-3.35527478252622	0.016	0.119	2.00974246960452e-80	0	COL16A1
3.63008024117675e-85	0.712594605059369	0.21	0.095	2.33791687852747e-80	0	DLL1
4.62268188842281e-85	0.491418843308162	0.393	0.233	2.97719204341983e-80	0	UBN1
6.30186858333877e-85	2.19424804118862	0.065	0.013	4.0586554424135e-80	0	HLA-DQB2
7.07813862236464e-85	0.526232767276305	0.418	0.254	4.55860439834772e-80	0	CNOT6L
7.72286088987689e-85	0.631451242478781	0.322	0.178	4.97383132751631e-80	0	ZNRF1
9.05135868365187e-85	0.46994553011909	0.726	0.553	5.82943704661915e-80	0	ATF4
1.23334104689423e-84	0.7649537738168	0.211	0.095	7.94320967841758e-80	0	NFE2L3
1.52912823724307e-84	-6.24744305868564	0.003	0.094	9.84819749914029e-80	0	EPHA3
1.65548791279957e-84	-4.49379465673569	0.007	0.103	1.06620043535944e-79	0	CD276
2.60292232755361e-84	0.407807949234755	0.613	0.437	1.67638609583763e-79	0	NUFIP2
4.19582075674546e-84	-6.54057547818607	0.002	0.092	2.70227640017435e-79	0	HTR1F
4.42042786537627e-84	2.31084742785376	0.061	0.011	2.84693236241693e-79	0	ENSG00000279796
4.67434500689547e-84	0.803946258101401	0.228	0.109	3.01046515824096e-79	0	MINK1
4.93384803399638e-84	0.336185181315754	0.491	0.308	3.17759548781503e-79	0	PLXND1
5.56285787521385e-84	0.268023828600588	0.75	0.542	3.58270298595273e-79	0	ARHGAP29
6.44489700662594e-84	-2.22483527102069	0.076	0.202	4.15077146814737e-79	0	ACKR3
6.53413714220583e-84	0.402376841106617	0.675	0.499	4.20824568506624e-79	0	ENSA
6.82826799949801e-84	-1.58754048142833	0.273	0.394	4.3976777223967e-79	0	JAG1
8.76055913296239e-84	-7.12159775342402	0.001	0.091	5.6421505039931e-79	0	OLFML2B
9.48986191907258e-84	-4.73792656096059	0.006	0.1	6.1118506703595e-79	0	ITIH3
1.07752445779011e-83	-3.89845552793886	0.009	0.105	6.9396885179514e-79	0	CYP7B1
1.10593360458373e-83	1.40598648440604	0.106	0.032	7.12265478696107e-79	0	ENSG00000225938
1.1633582322606e-83	-4.30569803961797	0.01	0.107	7.49249235905115e-79	0	CRLF1
1.27768948704338e-83	2.79102758969013	0.053	0.008	8.22883137235415e-79	0	ABHD11-AS1
2.12901351023666e-83	1.24685828105101	0.111	0.035	1.37116986113282e-78	0	RASSF7
2.73078668199423e-83	-1.49902506402755	0.152	0.293	1.75873585467157e-78	0	GSTM3
2.9943997732472e-83	0.280892510611827	0.884	0.738	1.92851322996213e-78	0	KTN1
4.12398687838582e-83	0.854724057477192	0.194	0.085	2.6560125091556e-78	0	BTN3A1
4.89945936755764e-83	0.516476939960738	0.587	0.413	3.15544781108182e-78	0	PRDX4
5.03782754472545e-83	-4.3406807474036	0.009	0.105	3.24456245190498e-78	0	TMEM100
5.74022577002157e-83	0.608654524381754	0.317	0.175	3.69693500492469e-78	0	CHIC2
6.39747534026113e-83	0.739974455908801	0.184	0.079	4.12023001814178e-78	0	FGD6
6.90146679751203e-83	2.14363052162056	0.08	0.02	4.44482067626965e-78	0	ARNTL2
7.44770944505941e-83	0.458964916554002	0.664	0.493	4.79662279099606e-78	0	ELOC
7.98438698379126e-83	0.67285223201178	0.246	0.121	5.14226459304092e-78	0	NDST1
9.14932006558064e-83	0.22580687945899	0.999	0.971	5.89252809503655e-78	0	RPL29
1.30727590645572e-82	0.784252609855755	0.232	0.112	8.41937974793744e-78	0	EMILIN2
1.89108905120102e-82	0.625322956324262	0.384	0.232	1.2179369925355e-77	0	URM1
2.22405615439034e-82	-4.25827687366282	0.01	0.106	1.43238112567355e-77	0	CDO1
2.4192852843535e-82	0.43958384109637	0.31	0.168	1.55811649453503e-77	0	CDC42SE2
2.59070722522109e-82	1.16131202567742	0.131	0.047	1.66851908133139e-77	0	GPAT3
3.31141724270817e-82	-4.72026125122885	0.006	0.098	2.13268516099377e-77	0	FST
3.776066889449e-82	-3.16566951405034	0.017	0.118	2.43193811948073e-77	0	SDC4
4.0321187842249e-82	1.56107328518508	0.129	0.046	2.5968457817922e-77	0	CD99P1
5.24035323501604e-82	0.753609143646054	0.302	0.166	3.37499709747973e-77	0	LGALS8
7.34714930551684e-82	-2.3841480178841	0.069	0.191	4.73185803872506e-77	0	PMEPA1
7.52955195212993e-82	-1.8782178306868	0.082	0.211	4.84933263924976e-77	0	ECHDC2
9.73217174025537e-82	0.693758238858235	0.388	0.237	6.26790788759407e-77	0	MAP3K13
1.0928736734682e-81	-2.80471442147083	0.023	0.127	7.03854360660458e-77	0	TMEM38B
1.20291597336333e-81	-4.96420067575064	0.007	0.1	7.7472600348492e-77	0	ADAMTS5
1.24710456399282e-81	0.45339687892084	0.377	0.22	8.03185223393933e-77	0	PHLDA1
1.67171541037876e-81	0.701983682308783	0.293	0.16	1.07665159290033e-76	0	SSH1
1.68323649136404e-81	0.850629402694831	0.326	0.188	1.0840716298981e-76	0	MRNIP
2.76781088634318e-81	-1.69194428547049	0.128	0.264	1.78258092324046e-76	0	TENT5A
3.31504042059458e-81	-2.29966924093689	0.043	0.158	2.13501863247973e-76	0	CEP126
3.52477678516965e-81	0.508726569916186	0.522	0.352	2.27009724072066e-76	0	BNIP2
3.74294682705317e-81	0.315961985388575	0.748	0.541	2.41060747449532e-76	0	ACTN1
6.46268995735416e-81	0.874566052773246	0.242	0.122	4.16223084013437e-76	0	R3HDM4
7.32882172879591e-81	-2.20427026743517	0.052	0.17	4.72005434621372e-76	0	SEPTIN1
7.85404286263566e-81	0.387413723782208	0.772	0.601	5.05831776525187e-76	0	ARL2
9.99454280303021e-81	-1.11308154012154	0.656	0.657	6.43688534686357e-76	0	TSC22D1
1.00549006486294e-80	0.583981915112337	0.287	0.154	6.47575821374326e-76	0	DHRS7B
1.42616245623891e-80	-5.03764472384019	0.005	0.094	9.18505668316106e-76	0	KCNMA1
1.46857906541029e-80	0.463221578653349	0.323	0.18	9.45823661286844e-76	0	NMRK1
1.71631332543874e-80	1.11994291936287	0.111	0.036	1.10537443411556e-75	0	ADAMTS3
1.8248625534096e-80	0.808117709070772	0.249	0.126	1.17528447889792e-75	0	SAMD9L
2.12895369859608e-80	0.832451339604555	0.296	0.164	1.37113134004382e-75	0	CFAP20
2.56810915247662e-80	-4.82575335097516	0.006	0.096	1.65396501856104e-75	0	LDB3
2.73243331520528e-80	1.95080292025133	0.082	0.021	1.75979635232481e-75	0	RPL7P18
3.68227011947988e-80	0.655337947643765	0.224	0.107	2.37152924774982e-75	0	TECPR1
4.09135686788128e-80	0.658578931710936	0.413	0.26	2.63499747719026e-75	0	DIS3
5.47634742684211e-80	1.94074880221045	0.07	0.015	3.52698679678339e-75	0	C3orf80
5.62105854315291e-80	-0.348001752917194	0.226	0.107	3.6201865441322e-75	0	CD14
5.89592839123217e-80	0.310714547442797	0.655	0.462	3.79721372108916e-75	0	TJP1
6.36517279566342e-80	-5.87378694393048	0.002	0.088	4.09942588731907e-75	0	FAT1
6.55888073294041e-80	1.00758749728331	0.186	0.082	4.22418154724294e-75	0	CHST7
7.11287682270508e-80	2.19079539097902	0.051	0.008	4.58097718889498e-75	0	ATP8A2
7.9893117183549e-80	0.889100569104082	0.212	0.1	5.14543631908929e-75	0	INO80C
2.37840511902772e-79	0.465866446318857	0.424	0.268	1.53178803285861e-74	0	NARF
2.39092438930536e-79	-0.464487645677041	0.924	0.876	1.53985094368823e-74	0	PNRC1
2.85348166514646e-79	-2.92477842788954	0.019	0.119	1.83775633162093e-74	0	FADS1
3.08233834240135e-79	-2.10094105145374	0.123	0.25	1.98514918604017e-74	0	WTIP
3.64059904425866e-79	-0.158984429801856	0.417	0.237	2.34469140846435e-74	0	PLCB1
6.56550846378158e-79	0.364348678715855	0.572	0.394	4.22845007101389e-74	0	WWTR1
6.68753589955949e-79	-3.26598569739346	0.019	0.118	4.30704062075229e-74	0	BCL2
6.73427848965458e-79	1.0705769507457	0.124	0.044	4.33714471847714e-74	0	CA8
6.80765695003393e-79	0.551783394854615	0.364	0.217	4.38440338209985e-74	0	IVNS1ABP
7.53916834448691e-79	0.462003294357816	0.586	0.405	4.85552598058335e-74	0	TMEM179B
7.75498345591034e-79	0.526411524858666	0.409	0.251	4.9945195449445e-74	0	FKBP9
8.26741089573194e-79	1.08556432206022	0.099	0.03	5.3245433132872e-74	0	IL18R1
9.43194414184379e-79	-5.12856534345447	0.003	0.09	6.07454930511307e-74	0	LPAR1
9.52865112621313e-79	1.23933541952068	0.128	0.046	6.13683247132631e-74	0	SHB
1.30121681905948e-78	0.865820307384694	0.23	0.115	8.38035680147067e-74	0	AP5Z1
1.45858811675481e-78	1.46675059294704	0.09	0.025	9.39389090714769e-74	0	KCNK5
1.50299976846091e-78	1.59911832584684	0.073	0.017	9.67991970879567e-74	0	ROPN1L
1.50410500538008e-78	0.378562560009815	0.418	0.253	9.68703787664986e-74	0	CRYBG3
1.55160593396126e-78	0.409189736374647	0.699	0.523	9.99296285708413e-74	0	ZNHIT1
1.56248931301117e-78	0.618463714505498	0.317	0.179	1.00630561715172e-73	0	PARP9
1.589744467265e-78	-5.76131280886884	0.003	0.089	1.02385902669735e-73	0	VIT
1.81213179671888e-78	-1.33555865204301	0.164	0.304	1.16708536235883e-73	0	IAH1
2.26443984362346e-78	0.579060575036776	0.342	0.199	1.45838983688726e-73	0	RIPOR1
2.42064566993663e-78	-5.55271166527384	0.003	0.089	1.55899263726598e-73	0	STXBP6
4.17799626087276e-78	1.17238118503027	0.132	0.049	2.69079671185249e-73	0	RBP4
5.95018019707137e-78	0.889902141218001	0.177	0.077	3.83215405412184e-73	0	SYBU
6.43548776737975e-78	0.500074356776041	0.525	0.363	4.14471154170325e-73	0	PCF11
6.90995040423481e-78	1.03633722236713	0.161	0.067	4.45028445834339e-73	0	PLCG2
7.18419452025497e-78	0.986500240883851	0.209	0.1	4.62690863882501e-73	0	HLA-J
9.61837253376127e-78	0.709131200753986	0.225	0.109	6.19461664664361e-73	0	LSR
1.01624287813039e-77	-6.38850106545254	0.002	0.086	6.54501063231097e-73	0	FIGN
1.07997347521839e-77	0.783677107111265	0.293	0.163	6.95546116979653e-73	0	NFKB2
1.33124272930814e-77	1.21773196961047	0.115	0.039	8.57373567383617e-73	0	MFSD4A
1.33908155483123e-77	-2.61980850269194	0.042	0.151	8.62422084573508e-73	0	SEPTIN4
1.5444540610399e-77	0.416918973123379	0.638	0.452	9.94690193472137e-73	0	PSME2
1.58346206178896e-77	1.61320200477767	0.07	0.016	1.01981290627456e-72	0	ADAM23
1.59465377892784e-77	0.818866796379761	0.194	0.089	1.02702081978069e-72	0	HSD3B7
1.64754739193618e-77	0.937070847625644	0.181	0.08	1.06108642230258e-72	0	BTN3A3
2.06249005996512e-77	1.12704055406697	0.144	0.056	1.32832609821993e-72	0	BTN2A2
2.07359955727904e-77	-2.3327105575704	0.048	0.161	1.33548105886999e-72	0	TRPS1
2.16978899051734e-77	0.618754552617257	0.263	0.138	1.39743090145279e-72	0	IKBKB
3.81636373353693e-77	0.772843228900084	0.269	0.144	2.45789089894713e-72	0	GCA
4.09406074801125e-77	-2.46992297097241	0.035	0.141	2.63673888414917e-72	0	CDKN2C
4.23712326988758e-77	-5.14390637985999	0.004	0.089	2.72887687073839e-72	0	KCNJ8
4.57307731964273e-77	0.450757828958825	0.486	0.321	2.9452447169427e-72	0	PPP2R2A
4.94134157748513e-77	0.451246292123567	0.717	0.547	3.18242162956352e-72	0	MRPL18
6.99894932430205e-77	-1.48470578437275	0.174	0.307	4.50760332282349e-72	0	PHLDB2
7.42409319103703e-77	-5.18868109202753	0.003	0.086	4.78141297875549e-72	0	HOXC10
8.01558962122386e-77	0.584952071252816	0.361	0.216	5.16236033965301e-72	0	MLF1
8.0284433041558e-77	1.30972255137935	0.102	0.032	5.1706386256085e-72	0	KCNMB3
8.3862783599418e-77	-1.64864300622395	0.093	0.22	5.40109871493692e-72	0	DYNLT3
9.9131759691404e-77	0.706264414561516	0.331	0.193	6.38448185116518e-72	0	LAPTM4B
1.30258148695019e-76	-1.40976500934416	0.453	0.57	8.38914580855397e-72	0	MT1X
1.32899221428488e-76	0.402319800979758	0.49	0.323	8.55924145688032e-72	0	ANKRD17
1.5948653103204e-76	-4.27681103349705	0.026	0.125	1.02715705445875e-71	0	APOC1
1.71396962002302e-76	1.47334639080612	0.088	0.025	1.10386499407962e-71	0	ENSG00000285756
1.95829690776601e-76	-1.35007751308547	0.219	0.35	1.26122154047762e-71	0	FGFR1
2.32362974294712e-76	0.469808781257502	0.619	0.452	1.49651049964766e-71	0	LSM2
2.34777435279836e-76	1.31778093866626	0.154	0.064	1.51206059417626e-71	0	GUSBP3
2.41814667404504e-76	0.575973708057034	0.431	0.276	1.55738318395197e-71	0	C14orf119
2.4607890471318e-76	0.287039456606728	0.584	0.4	1.58484657791476e-71	0	RNF213
2.60464436885949e-76	-4.72253509433166	0.005	0.091	1.67749515932027e-71	0	S1PR3
2.68598621337515e-76	-3.98728069854976	0.008	0.097	1.72988256086213e-71	0	CAP2
2.6928764441779e-76	0.647061058250362	0.32	0.182	1.73432014510833e-71	0	TRAPPC6A
2.85522776255535e-76	-5.43570588127189	0.003	0.087	1.83888088819615e-71	0	PRDM16
2.8711924982276e-76	0.364631524614332	0.758	0.593	1.84916281655851e-71	0	SNU13
3.09995449618531e-76	0.245598714719637	0.997	0.962	1.99649469372319e-71	0	RPS7
3.66487208497622e-76	0.467618493761281	0.534	0.369	2.36032421760808e-71	0	MTIF3
4.56036660630112e-76	1.15566523803133	0.122	0.044	2.93705850912217e-71	0	CLDN11
4.62760510851424e-76	0.360114035568543	0.595	0.42	2.98036279408751e-71	0	HMGB2
4.71510438427717e-76	-4.33391939881669	0.008	0.096	3.03671582764987e-71	0	ADAM33
4.94277914413885e-76	1.05691065607216	0.146	0.058	3.18334747999118e-71	0	DNASE1L3
4.99464766851512e-76	0.68650664872638	0.386	0.24	3.21675288443048e-71	0	ZFAND2A
5.21847275647351e-76	0.344274710749386	0.475	0.305	3.3609051940792e-71	0	ETS1
6.47614412809563e-76	1.41594695922065	0.101	0.032	4.17089586425871e-71	0	LINC01985
6.78918650462891e-76	0.548598809853477	0.295	0.164	4.3725076764412e-71	0	UBAP2
7.80609417681818e-76	-3.54404887814945	0.018	0.112	5.02743689363798e-71	0	LTBP2
1.00460448477813e-75	-2.24049107270106	0.059	0.173	6.47005472376508e-71	0	GPRC5C
1.0132240155375e-75	2.81412508917958	0.045	0.006	6.5255679496677e-71	0	ENSG00000236740
1.08504122302627e-75	0.22181311949899	0.37	0.213	6.9880994927784e-71	0	CADPS2
1.54904234162658e-75	-1.81664586730897	0.103	0.228	9.97645229701185e-71	0	PHLDB1
1.67103327114471e-75	-2.12591616497336	0.158	0.283	1.07621226794804e-70	0	CYBA
1.69033008274999e-75	0.918480857811153	0.203	0.097	1.0886401864943e-70	0	TRAF3IP2
2.37044883477841e-75	-1.30649260505968	0.228	0.36	1.52666386755069e-70	0	DTWD1
4.16415125557637e-75	-4.54465101120421	0.006	0.091	2.6818799746414e-70	0	CLEC11A
4.51074306405204e-75	-1.22804026694164	0.275	0.397	2.90509896297208e-70	0	ILK
4.58687132690475e-75	0.87064646291045	0.177	0.078	2.95412860937974e-70	0	TLR4
5.81144856851102e-75	0.578456376181754	0.359	0.215	3.74280533606384e-70	0	AHR
6.06328032616697e-75	-1.70201636086062	0.118	0.245	3.90499506126458e-70	0	ELL2
8.88805206296951e-75	-5.44645402503103	0.003	0.086	5.72426105063488e-70	0	TBX15
1.10260269662163e-74	0.545997614589952	0.169	0.072	7.10120240732192e-70	0	INPP5D
1.15233865884806e-74	0.192398904625146	0.998	0.965	7.42152189844507e-70	0	RPL35A
1.76156004787481e-74	0.511784725078948	0.158	0.065	1.13451513323329e-69	0	GNA14
1.94194553834986e-74	0.334020995447984	0.77	0.604	1.25069060451884e-69	0	RPL36A
2.17105499869543e-74	-4.51272413915211	0.006	0.09	1.3982462613598e-69	0	PLEKHA2
2.50259418302932e-74	0.443454775806265	0.554	0.386	1.61177075763821e-69	0	NBDY
2.83043962015949e-74	0.620262181069599	0.301	0.169	1.82291633296752e-69	0	ADAMTS4
3.93508330831922e-74	0.562745517187217	0.411	0.261	2.53435105388991e-69	0	PPP1R15B
4.05343105933344e-74	-3.21576850922403	0.024	0.121	2.61057173945311e-69	0	CPM
4.18777667081996e-74	-0.526857613572649	0.941	0.885	2.69709568707489e-69	0	CALM2
4.71709259179886e-74	0.6119575888454	0.215	0.104	3.03799631282214e-69	0	FHIP1B
4.82668266032245e-74	0.674659702134005	0.155	0.064	3.10857670055407e-69	0	ARAP2
5.71028397002015e-74	0.413076583287568	0.265	0.137	3.67765128805178e-69	0	TSPAN18
6.12542263418462e-74	0.504885683507554	0.507	0.344	3.94501719332026e-69	0	ZFYVE21
6.13325792627969e-74	0.645403755882052	0.292	0.163	3.95006343484117e-69	0	NECAP2
6.32352361338592e-74	0.879377022769902	0.23	0.118	4.07260214796507e-69	0	FAM114A2
6.39226391492459e-74	1.03755727302823	0.13	0.049	4.11687365176803e-69	0	GJC2
7.48347206006734e-74	0.645152354315002	0.222	0.108	4.81965534556577e-69	0	KRT8
1.0062022642985e-73	-1.91793353755463	0.097	0.219	6.48034506298805e-69	0	EGFR
1.06130807169915e-73	-3.19478592849284	0.013	0.103	6.83524850497121e-69	0	C1QTNF2
1.35612328302946e-73	0.353843462034639	0.673	0.505	8.73397639202291e-69	0	EIF2S2
1.55559320367875e-73	-4.6765296297636	0.004	0.085	1.00186424689726e-68	0	NCS1
1.86982986594858e-73	0.905162352481287	0.147	0.06	1.20424522686552e-68	0	GATA2-AS1
1.97391777697842e-73	0.686428180379068	0.235	0.119	1.27128200508518e-68	0	SAP30-DT
2.11502641712212e-73	0.437943385338072	0.38	0.226	1.36216161368333e-68	0	SIGIRR
2.19575728445149e-73	0.636965015549181	0.326	0.19	1.41415552147814e-68	0	HDAC1
3.45196273323115e-73	0.405962363276063	0.614	0.444	2.22320207871019e-68	0	XRN2
3.78476769539101e-73	0.989979389497067	0.168	0.074	2.43754178653962e-68	0	UBXN8
4.04249318171656e-73	1.05424944069135	0.157	0.066	2.60352730875273e-68	0	PLD2
4.24429994183734e-73	1.46150564205622	0.076	0.02	2.73349893454092e-68	0	CAPN11
6.02995356421065e-73	-2.4443445088383	0.04	0.144	3.88353129349422e-68	0	MBNL1-AS1
6.31922210919231e-73	0.431319513090593	0.4	0.246	4.06983180720422e-68	0	ADGRA2
6.56662672343712e-73	0.247743921751237	0.38	0.224	4.22917027496244e-68	0	ADGRL2
7.29763106150953e-73	-1.99834572384067	0.067	0.181	4.6999663088546e-68	0	NOL3
7.86619637936263e-73	0.632162221883115	0.323	0.188	5.06614511616471e-68	0	BCL10
8.26004719205549e-73	0.345262501536586	0.547	0.372	5.31980079357142e-68	0	ELF1
9.50581411721179e-73	1.61340760745473	0.085	0.024	6.12212452404908e-68	0	ENSG00000261468
1.12265032784004e-72	-4.84130265481902	0.004	0.086	7.23031717142097e-68	0	MIR100HG
1.17350639452348e-72	1.01950062338914	0.213	0.106	7.557850583289e-68	0	VCAM1
1.40729489793505e-72	-3.81517989716135	0.01	0.097	9.06354206066092e-68	0	CLMP
1.80212696123734e-72	0.506586326676808	0.389	0.244	1.1606418481153e-67	0	ZNFX1
1.84346607550753e-72	1.15417347103771	0.115	0.04	1.18726589126987e-67	0	STARD8
1.97344422649852e-72	0.662374250321432	0.298	0.169	1.27097701963411e-67	0	QSOX1
2.07206179512833e-72	0.429469506312986	0.405	0.252	1.33449067853445e-67	0	DIAPH1
2.07255178382816e-72	-4.59401200437946	0.005	0.087	1.33480625085669e-67	0	TCEAL7
2.11050990925311e-72	0.513617917447327	0.409	0.26	1.35925280195537e-67	0	PPP2R5A
2.39706975702018e-72	-0.607320737534107	0.782	0.767	1.54380880631128e-67	0	LAPTM4A
2.43161852525521e-72	0.51077822932375	0.441	0.288	1.56605959500536e-67	0	MAPK3
2.50303069986984e-72	-4.8263579902135	0.004	0.084	1.61205189194417e-67	0	PRKAR2B
2.7482615233706e-72	1.46016328117893	0.079	0.021	1.7699903515116e-67	0	ADD2
3.45939776822735e-72	0.944296101250055	0.201	0.097	2.22799053864915e-67	0	GBP3
3.61668617678276e-72	0.153383838581328	0.192	0.087	2.32929056529517e-67	0	DACH1
4.18271082655106e-72	1.41452296189874	0.089	0.027	2.69383308073194e-67	0	PRRG4
4.93002446189574e-72	1.11409465986385	0.123	0.046	3.17513295443933e-67	0	HSD17B14
5.27728711994767e-72	0.424013435674147	0.586	0.416	3.3987839967311e-67	0	DNAJB4
5.36070466646421e-72	-3.31077540014914	0.022	0.115	3.45250823338961e-67	0	PTGES
5.70500610317757e-72	0.466806317445689	0.27	0.145	3.67425213069048e-67	0	MYO5A
6.21469715181847e-72	0.485604413886774	0.59	0.432	4.00251355365717e-67	0	CHMP5
7.97315705869611e-72	-5.32442548764414	0.003	0.082	5.13503207208264e-67	0	TSPAN8
8.28324813449285e-72	-2.41647194297287	0.048	0.153	5.33474312853878e-67	0	HIC1
8.36431539022207e-72	0.59213904582683	0.268	0.144	5.38695368391862e-67	0	ARRDC2
8.82013283422653e-72	-1.27436249288664	0.206	0.338	5.68051835055526e-67	0	PTEN
9.47547097813908e-72	1.67529762406982	0.059	0.012	6.10258232876069e-67	0	ADAMTS18
9.95194780506548e-72	0.94196211311394	0.153	0.065	6.40945246437437e-67	0	NOCT
1.09173583522622e-71	0.895406199919107	0.277	0.157	7.03121547319093e-67	0	MON1B
1.11251204717873e-71	-0.950788969966726	0.353	0.467	7.1650225886499e-67	0	ADH5
1.12249442264148e-71	2.38880877246162	0.042	0.006	7.2293130795802e-67	0	B3GNT3
1.18330648013352e-71	0.757334848005953	0.192	0.09	7.62096705465195e-67	0	MATN2
1.45558701924823e-71	0.562112171737054	0.258	0.137	9.37456263876629e-67	0	TRIM24
1.63986158786548e-71	0.270287351232019	0.286	0.155	1.05613645704889e-66	0	NXN
1.94038229414359e-71	0.493141455270488	0.475	0.319	1.24968381272024e-66	0	GNG5
2.56015126454674e-71	0.574902872836259	0.384	0.24	1.64883982041868e-66	0	SMNDC1
3.08641947850431e-71	-0.966518819561559	0.344	0.464	1.98777760093591e-66	0	RNASEH2C
3.45664682870907e-71	-3.35848134612249	0.019	0.111	2.22621882356179e-66	0	MBP
4.29796107202415e-71	-1.93025215898645	0.081	0.196	2.76805884882643e-66	0	PDK3
4.76743366111624e-71	0.31473327951557	0.409	0.252	3.0704179751053e-66	0	PGM5
4.77961769136298e-71	1.52064138357561	0.093	0.029	3.07826497794541e-66	0	GVINP1
4.89494481496398e-71	1.27963718080904	0.136	0.054	3.1525402586294e-66	0	ENSG00000228434
4.96737290277869e-71	-4.71753472057779	0.004	0.084	3.19918684430559e-66	0	CACNA1H
5.65723328552449e-71	-2.99324458018821	0.036	0.135	3.64348452520919e-66	0	SPOCK1
6.48526786724559e-71	0.47463393292761	0.233	0.118	4.17677191722085e-66	0	NFATC2
7.71317291287101e-71	-2.99160642315389	0.032	0.13	4.96759188280545e-66	0	CACNA1C
9.80428427511571e-71	0.657648518472041	0.402	0.258	6.31435124454552e-66	0	ETHE1
1.14392358276296e-70	0.442726263338112	0.363	0.218	7.3673254424266e-66	0	NES
1.54404304209525e-70	0.439087056567659	0.348	0.205	9.94425480831025e-66	0	CD109
1.62944147677652e-70	-1.73890440619212	0.085	0.203	1.04942548870315e-65	0	TMEM176A
1.80770546724271e-70	-5.48480595903456	0.003	0.081	1.16423462912299e-65	0	PPFIA2
2.15977058385756e-70	0.811758641622343	0.182	0.084	1.39097864682762e-65	0	POLB
2.67953214908251e-70	0.844570461406273	0.126	0.047	1.7257258852951e-65	0	ENSG00000278931
2.93034420524643e-70	1.12387032607478	0.112	0.04	1.88725888194691e-65	0	ERAP2
3.25904794975883e-70	-1.18787120905451	0.54	0.589	2.09895724156267e-65	0	SELENOP
4.10387829227952e-70	0.62242694479299	0.292	0.165	2.6430617753597e-65	0	GRAMD1A
4.24901823826349e-70	0.373603209233168	0.641	0.472	2.73653770617122e-65	0	CALCOCO2
4.50946136991933e-70	0.328679991306463	0.816	0.653	2.90427350068284e-65	0	POLR2L
4.99728351924195e-70	-3.79800824669923	0.014	0.101	3.21845047773259e-65	0	ABCA10
5.53545946411869e-70	0.353202435065116	0.45	0.294	3.565057313271e-65	0	AFF1
6.50163266986484e-70	-1.46858871329855	0.167	0.292	4.18731150469975e-65	0	PHLDA3
8.32602289356548e-70	0.376271005469708	0.629	0.466	5.36229178437191e-65	0	AFF4
1.07655935622361e-69	-3.50426588185322	0.015	0.102	6.93347287782252e-65	0	SIPA1L2
1.25105709097715e-69	0.652024371941029	0.299	0.171	8.05730808872924e-65	0	LYPLA1
1.70998373137756e-69	-4.583810233179	0.005	0.083	1.1012979223564e-64	0	ANPEP
2.19657537747999e-69	-3.29612967964886	0.026	0.119	1.41468240611221e-64	0	GAS1
2.27737730384275e-69	-4.50228231508822	0.005	0.083	1.46672207876688e-64	0	MAMDC2
2.55483597078166e-69	-0.695683263776045	0.647	0.673	1.64541655862222e-64	0	ANXA5
2.70942626626735e-69	1.07696228650115	0.105	0.036	1.74497889252682e-64	0	MMP15
3.12596931117049e-69	-5.11586053879706	0.003	0.079	2.01324927516624e-64	0	SCRN1
3.26796675644011e-69	1.28795029882041	0.214	0.111	2.10470130981769e-64	0	IFIT2
3.54641531314457e-69	-5.00217545865372	0.004	0.081	2.28403331827763e-64	0	GSTM5
3.80586785997722e-69	-0.974788209763467	0.572	0.618	2.45113113653973e-64	0	CAVIN3
3.85628426670988e-69	-2.1521016743149	0.057	0.163	2.48360131913183e-64	0	MYO1B
4.46512920559304e-69	0.445663457734782	0.34	0.201	2.87572181357014e-64	0	CD2AP
4.99774429375542e-69	0.955867895400193	0.205	0.103	3.21874723495024e-64	0	IRF2-DT
6.03493597795283e-69	0.330812144427715	0.302	0.169	3.88674016724074e-64	0	EBF3
6.08254725590885e-69	0.329978914914859	0.281	0.153	3.91740373469553e-64	0	FSCN1
6.41818353101013e-69	0.676395228741277	0.216	0.108	4.13356692131177e-64	0	LGALS9
6.76887854697049e-69	-5.2072729636336	0.004	0.081	4.35942853939088e-64	0	ATP1B2
7.07678281463763e-69	-4.92592577638524	0.004	0.08	4.55773120393922e-64	0	ATP1A2
7.94764341371876e-69	-3.81919714755746	0.008	0.089	5.11860026417143e-64	0	SDC3
9.07357971915656e-69	-2.69642819475505	0.023	0.114	5.84374828232559e-64	0	BIN1
1.45621108608659e-68	0.229506845297047	0.193	0.091	9.3785818788321e-64	0	ENSG00000288765
1.53632513230444e-68	-3.63345302272524	0.012	0.095	9.89454838209348e-64	0	MRC2
1.59212985495038e-68	0.610865700448882	0.254	0.136	1.02539531178224e-63	0	DTX3L
2.67798130658301e-68	-1.08694194736751	0.316	0.432	1.72472708069172e-63	0	RBMS3
2.97925751548793e-68	-1.5114243932903	0.14	0.262	1.91876101027485e-63	0	CABIN1
3.14568514716954e-68	-0.582536707961793	0.687	0.698	2.02594706218307e-63	0	NDUFS5
3.16424771465027e-68	-5.1971231089312	0.002	0.076	2.03790209814336e-63	0	HOXC8
4.51415796215729e-68	1.3517666183124	0.086	0.026	2.90729829394778e-63	0	GPR160
6.31494696584915e-68	-2.05128738698988	0.051	0.155	4.06707844388549e-63	0	NUDT1
6.72708335584659e-68	1.38357283145047	0.104	0.036	4.33251076449944e-63	0	ENSG00000270210
7.74896830639944e-68	2.17348292341085	0.06	0.013	4.99064554805349e-63	0	ENSG00000237614
7.8567376236494e-68	-4.65087344845135	0.004	0.079	5.06005329913516e-63	0	GPC1
8.97212604764732e-68	-1.06339506394672	0.25	0.379	5.77840805972678e-63	0	AKAP12
9.05406517530097e-68	-5.41933860116374	0.004	0.08	5.83118013550084e-63	0	ARHGAP15
9.14959374379044e-68	0.497941338929676	0.447	0.299	5.89270435475079e-63	0	RAB5A
9.54833295078353e-68	-3.36995163919213	0.015	0.1	6.14950835362262e-63	0	CDK14
1.03183715524618e-67	-4.65854563934201	0.006	0.084	6.64544401464752e-63	0	OSR2
1.06017703092449e-67	-1.96584192613289	0.056	0.162	6.82796414996606e-63	0	CHPT1
1.30515839054229e-67	0.411323315567109	0.217	0.108	8.40574209844859e-63	0	NLRC5
1.30755494925111e-67	-5.00476532494103	0.005	0.081	8.42117689515687e-63	0	CYFIP2
1.33338543212855e-67	1.50452172409894	0.081	0.024	8.58753553708072e-63	0	HOXB6
1.49912294313156e-67	-1.9835109803004	0.063	0.171	9.65495140294447e-63	0	IRS2
1.59862726850005e-67	0.53730852660628	0.376	0.236	1.02957990600477e-62	0	ARL5B
1.75413694265116e-67	0.833859564665929	0.176	0.081	1.12973435654505e-62	0	UBTD1
1.81628013103722e-67	-2.27209788438307	0.057	0.161	1.16975705559321e-62	0	RUNX1
2.53665041079768e-67	0.234226921298881	0.81	0.621	1.63370433057014e-62	0	CDKN1A
2.69593748101181e-67	1.05946520260374	0.111	0.04	1.73629157527084e-62	0	SNCA
2.75796430313002e-67	0.861565516828555	0.146	0.062	1.77623932978786e-62	0	TRPM4
3.18947811275447e-67	0.532977119736847	0.339	0.206	2.05415148373839e-62	0	KPNA3
3.2007754939078e-67	0.623789598395173	0.316	0.187	2.06142744909638e-62	0	SLC41A3
3.22113024317226e-67	0.91979139630476	0.177	0.082	2.07453672181266e-62	0	DNASE1L1
4.52202742387718e-67	-5.22284192126881	0.003	0.077	2.91236654207386e-62	0	CSPG4
5.15526746222354e-67	-2.80843118922333	0.022	0.11	3.32019845637045e-62	0	FSTL3
5.55680940459074e-67	0.913133491496357	0.181	0.086	3.57880752893262e-62	0	MED12
6.53334259550303e-67	0.53021756207268	0.342	0.208	4.20773396520777e-62	0	PON2
8.15946594794899e-67	-1.84173427127526	0.077	0.188	5.25502244911707e-62	0	MICU3
8.5402709272411e-67	0.538584444849309	0.245	0.13	5.50027608798036e-62	0	SH3BP2
9.15200055632211e-67	1.49177666453315	0.074	0.02	5.89425443829369e-62	0	CHST1
9.22421693620227e-67	0.485788004309993	0.472	0.32	5.94076467559171e-62	0	AKR1A1
1.01144543888901e-66	-2.88619326656823	0.014	0.098	6.5141132046208e-62	0	PTPRF
1.23348051555947e-66	0.259721126154324	0.881	0.744	7.9441079124092e-62	0	PCBP2
1.23604406229282e-66	0.603774828552347	0.283	0.16	7.96061817879066e-62	0	HERC5
1.2736733153195e-66	-4.34442458517075	0.005	0.081	8.20296561998369e-62	0	LOXL1
1.49005672798773e-66	0.49806895929684	0.277	0.156	9.59656135093218e-62	0	STXBP1
1.50090764787662e-66	0.914417441523865	0.169	0.077	9.66644561538461e-62	0	THEM6
1.56687855137403e-66	-4.84759965447294	0.004	0.079	1.00913246222693e-61	0	PID1
1.94386958164582e-66	-4.19223344606302	0.008	0.087	1.25192976536317e-61	0	PRPH
2.4516446963022e-66	0.756968522080825	0.157	0.07	1.57895725020647e-61	0	CASZ1
2.76361770998375e-66	0.360826344521632	0.577	0.415	1.77988034993794e-61	0	GNG12
3.28590616263802e-66	0.591640055102757	0.292	0.168	2.11625500498539e-61	0	UBA6
3.65272444329807e-66	0.614647698462981	0.377	0.241	2.35250065046169e-61	0	TSNAX
4.05611519014675e-66	-1.90604567588534	0.067	0.174	2.61230042706211e-61	0	SORT1
4.96014820103742e-66	0.532369665983776	0.358	0.221	3.19453384739614e-61	0	SLC1A5
5.05305198035194e-66	0.888539441238356	0.123	0.048	3.25436759742587e-61	0	RBP5
5.15697408763501e-66	0.739970998760628	0.174	0.081	3.32129759140045e-61	0	ARAP3
5.25433446935577e-66	-6.36742930157396	0.001	0.073	3.38400157164389e-61	0	ITM2C
8.00951567880698e-66	0.379836375974011	0.665	0.502	5.15844847777885e-61	0	PGK1
8.29597194317113e-66	-4.63660873638477	0.006	0.082	5.34293777027993e-61	0	TPRG1
8.3288390880409e-66	0.538211474313582	0.328	0.199	5.36410552626186e-61	0	EEF2K
9.03142718552888e-66	-5.42876021803945	0.008	0.085	5.81660036456802e-61	0	SFRP4
9.16150826861544e-66	0.627832031524391	0.176	0.082	5.90037778531909e-61	0	AFAP1L2
9.29461491664394e-66	0.396289809776458	0.286	0.161	5.98610379091536e-61	0	ZNF462
1.01535030031161e-65	0.803744795444564	0.207	0.106	6.53926207412691e-61	0	COQ8B
1.2003824803917e-65	0.602710342274585	0.275	0.155	7.73094332671473e-61	0	LYPLA2
1.66706382773813e-65	1.48466259405133	0.089	0.028	1.07365578761647e-60	0	ENSG00000270019
1.76853057343863e-65	0.204242616230077	0.171	0.077	1.13900443051742e-60	0	MIR3667HG
1.84779752840762e-65	1.98781742447109	0.059	0.014	1.19005552019564e-60	0	ENSG00000267607
2.09940862999929e-65	-4.85045007458903	0.012	0.092	1.35210313406474e-60	0	CCL8
2.91991182769347e-65	0.475293572786761	0.411	0.266	1.8805400135077e-60	0	PPP1R18
3.23951641168722e-65	1.10770656067322	0.112	0.042	2.08637814978304e-60	0	AP1G2
3.6597461559458e-65	0.309806961016717	0.209	0.103	2.35702291427533e-60	0	PDGFB
3.82870398444118e-65	0.644658956548998	0.281	0.162	2.4658385141395e-60	0	B4GALT5
3.89622146278056e-65	0.349266913761803	0.358	0.215	2.50932247088919e-60	0	ENTPD1
4.48073107454532e-65	0.248931180737472	0.55	0.38	2.88577004125017e-60	0	H2AX
5.76913274768233e-65	1.15816196689327	0.1	0.035	3.71555225481733e-60	0	ENSG00000273064
6.21693749583263e-65	-4.7323593719569	0.004	0.078	4.00395642481605e-60	0	TBX18
6.85330874654403e-65	0.753657439029327	0.186	0.09	4.41380496512422e-60	0	PARP12
8.81722658042509e-65	0.191050247679659	0.852	0.7	5.67864660685697e-60	0	ARGLU1
8.94922552484803e-65	1.61303815080533	0.065	0.017	5.76365920702312e-60	0	TBC1D30
9.22927887881257e-65	0.435954258281481	0.455	0.304	5.94402476911045e-60	0	NOSIP
9.29871394862569e-65	-3.46147211096983	0.015	0.096	5.98874373147289e-60	0	SDK1
1.02653788235916e-64	0.579704306315176	0.163	0.074	6.61131457754596e-60	0	HIP1R
1.04892960619457e-64	1.09262372388798	0.115	0.044	6.75552623573549e-60	0	ENSG00000233461
1.07201173533115e-64	-6.25393774032865	0.002	0.072	6.90418438022671e-60	0	APBB1IP
1.11599556984489e-64	0.61901041229405	0.191	0.093	7.18745786802905e-60	0	AGRN
1.17562051221103e-64	0.573949650236983	0.288	0.166	7.5714663468439e-60	0	STAT5A
1.35207249985195e-64	0.33850845415399	0.297	0.167	8.70788772804651e-60	0	PLCXD3
1.90471256224043e-64	-5.07296297943113	0.003	0.075	1.22671107858532e-59	0	PLEKHG3
2.07445852341219e-64	0.489677308262394	0.367	0.231	1.33603426741838e-59	0	FCHO2
2.24983489381915e-64	1.75220689259286	0.065	0.016	1.44898366501529e-59	0	ENSG00000286872
2.25819227613975e-64	0.702029601360229	0.195	0.097	1.45436615352504e-59	0	SH3BP4
2.85605886465474e-64	-1.0860462429369	0.276	0.395	1.83941615119224e-59	0	MYADM
2.88779155723789e-64	0.487371198617985	0.241	0.13	1.85985327452349e-59	0	ENSG00000280138
3.47658636243276e-64	0.691204979712041	0.176	0.083	2.23906068086119e-59	0	LOXL2
3.83447040055963e-64	-4.00023308706225	0.007	0.083	2.46955231677642e-59	0	TEAD3
4.16223390559717e-64	1.72956040911297	0.063	0.016	2.6806451245608e-59	0	TNMD
4.33139308714638e-64	-3.94232948767809	0.007	0.082	2.78959040384576e-59	0	EPDR1
4.96460932363542e-64	1.36542626800847	0.118	0.046	3.19740698879415e-59	0	ENSG00000250069
5.13290276708236e-64	0.207376522148381	0.354	0.213	3.30579469811173e-59	0	STARD9
5.15471407608558e-64	0.693375199938026	0.18	0.085	3.31984205356216e-59	0	ARRDC1
5.21259695370136e-64	0.478730260345012	0.444	0.301	3.35712094206183e-59	0	CRK
5.52939993656036e-64	-1.62739140902692	0.085	0.196	3.56115473514233e-59	0	SMS
7.86308912434301e-64	-4.18963950625629	0.007	0.081	5.06414391964187e-59	0	SUSD5
9.33128863090352e-64	-2.45642875685623	0.027	0.116	6.0097231298471e-59	0	CAB39L
9.66631280031361e-64	-3.54841258905401	0.008	0.083	6.22549209591398e-59	0	CLIP4
9.78366877896016e-64	-0.464883577133941	0.796	0.781	6.3010740404015e-59	0	ELOB
1.00230018280807e-63	1.35484028493304	0.093	0.032	6.45521409735711e-59	0	SERPINF2
1.1338478951652e-63	0.356840572877725	0.654	0.498	7.30243398402197e-59	0	ATOX1
1.18189292332597e-63	0.510263644828457	0.264	0.147	7.61186318338859e-59	0	NEDD4
1.2086561845968e-63	0.132922653442926	0.946	0.768	7.78422929127722e-59	0	DNAJB1
1.25915630067366e-63	1.05074980834217	0.139	0.059	8.10947023885866e-59	0	SLC49A3
1.97207033025388e-63	1.98573195033805	0.056	0.012	1.27009217549671e-58	0	ENSG00000271109
2.25644268280128e-63	-4.78197378869612	0.007	0.081	1.45323934543133e-58	0	CTNNA3
2.26210888261391e-63	-5.16878290526841	0.006	0.078	1.45688860475866e-58	0	AGT
2.49131536616692e-63	0.963045624410997	0.115	0.044	1.60450674842615e-58	0	LNX1
2.56831874825808e-63	0.214744779225196	1	0.97	1.65410000662814e-58	0	RPL7A
2.66991970081564e-63	0.287161336346648	0.859	0.705	1.7195350841133e-58	0	CCNL1
3.01061323190957e-63	-2.55522293039347	0.033	0.124	1.93895534587904e-58	0	TNFRSF12A
3.61431012533424e-63	0.488690138833319	0.414	0.273	2.32776029312027e-58	0	SEPHS2
3.71557593408016e-63	-4.05930417362442	0.006	0.079	2.39297952458499e-58	0	TENT5B
4.00096875663886e-63	-2.29558256167237	0.043	0.138	2.57678391802569e-58	0	VEGFA
4.07721501804087e-63	1.04064361689875	0.101	0.035	2.62588956021904e-58	0	PTPN5
4.86397517035064e-63	1.14613870310716	0.098	0.034	3.13259456871263e-58	0	CRYZL2P
5.2603163282003e-63	1.34803459711286	0.095	0.033	3.38785412801412e-58	0	RIPK3
5.52316841394615e-63	1.45892182374356	0.078	0.023	3.55714138531788e-58	0	RHPN1
6.82826985978495e-63	0.197633257600729	0.885	0.735	4.3976789204959e-58	0	H2AZ1
8.30850136958369e-63	0.331486153901735	0.658	0.494	5.35100722206668e-58	0	DDX21
9.08483833442628e-63	-2.24058239097998	0.06	0.161	5.8509992809039e-58	0	NR4A3
1.25482102495119e-62	0.528752797120525	0.377	0.243	8.08154932909564e-58	0	EPN1
1.34441577576935e-62	-1.45454472152812	0.269	0.374	8.65857536226491e-58	0	HTRA1
1.50000254919089e-62	1.81283706643011	0.054	0.012	9.66061641780899e-58	0	FGF11
1.58089458729789e-62	-5.9616705133172	0.002	0.07	1.01815935000334e-57	0	BMP5
1.71725543936215e-62	1.11596656975806	0.117	0.046	1.1059811931668e-57	0	TICAM1
2.12591316341128e-62	0.365125915971044	0.423	0.273	1.3691731137634e-57	0	IFI6
2.17939749708249e-62	-1.63142948188641	0.097	0.209	1.40361916402101e-57	0	ZNF704
2.38807095932469e-62	0.340117033687837	0.65	0.49	1.53801322064347e-57	0	SNRPF
2.72444598052516e-62	0.19255570128995	0.593	0.431	1.75465218929742e-57	0	LINC-PINT
2.74675233047574e-62	0.406883287443443	0.351	0.214	1.76901837091959e-57	0	LIPA
3.2232104938711e-62	0.425364589941128	0.446	0.297	2.07587648647274e-57	0	APH1A
3.51659644961908e-62	0.429560395653995	0.332	0.203	2.26482877741267e-57	0	CHSY1
3.82977304838069e-62	1.65366594664689	0.071	0.02	2.4665270340791e-57	0	SH2B2
3.89580133375153e-62	-1.65252054218401	0.114	0.227	2.50905189098933e-57	0	FAM107B
4.0451909558636e-62	0.561592518375907	0.276	0.159	2.6052647832144e-57	0	USP36
4.14350291548649e-62	0.93309452092576	0.111	0.042	2.66858161768992e-57	0	SCN3B
4.84474695916061e-62	-4.49316607461774	0.006	0.077	3.1202108315778e-57	0	TPPP3
5.09804599128573e-62	0.532623874185443	0.266	0.152	3.28334554022766e-57	0	BIN3
5.26435165989386e-62	-5.81684601114641	0.002	0.071	3.39045304303804e-57	0	DLX5
5.27105402006042e-62	0.958701816311828	0.077	0.023	3.39476963107971e-57	0	SOCS2-AS1
5.4891960904018e-62	0.718751049419249	0.21	0.109	3.53526185006238e-57	0	INTS12
5.56002993668263e-62	0.14641464969121	0.941	0.753	3.58088168042108e-57	0	HSPA1B
6.60580177111135e-62	1.32999810431176	0.094	0.032	4.25440057266656e-57	0	CRACDL
8.25786080495281e-62	-0.857141525408796	0.606	0.625	5.3183926728218e-57	0	EPS8
8.85303264674314e-62	0.61513634867591	0.316	0.193	5.70170714580845e-57	0	AGPAT2
9.50500539465909e-62	0.448691427862016	0.497	0.349	6.12160367437624e-57	0	NAA10
9.93799609131773e-62	-1.96693301218653	0.069	0.171	6.40046700265227e-57	0	PARM1
1.0817922302652e-61	1.06839858462757	0.118	0.047	6.9671746798e-57	0	SULT1C4
1.2684700932997e-61	-4.4288136820735	0.01	0.085	8.16945478888739e-57	0	CILP
1.34395677362321e-61	-3.72077449748602	0.007	0.08	8.65561920484289e-57	0	XYLT1
2.10572035412438e-61	0.36119009115435	0.571	0.415	1.35616813687026e-56	0	FAM177A1
2.31754761179144e-61	-1.2070088816429	0.22	0.339	1.49259336389816e-56	0	LDAF1
2.75244953476805e-61	0.61342875691116	0.279	0.163	1.77268759837202e-56	0	FAM91A1
3.00098945470374e-61	0.250880043166952	0.297	0.172	1.93275724840739e-56	0	KIAA1217
3.12107543097933e-61	0.317487800805119	0.346	0.213	2.01009742056793e-56	0	REL
3.42194630925603e-61	-3.19792060643413	0.017	0.097	2.20387030101326e-56	0	PLCL1
3.71137429138512e-61	0.313229429023712	0.675	0.505	2.39027349862368e-56	0	MAFF
4.07392347808535e-61	0.382221028780657	0.586	0.433	2.62376967682609e-56	0	CCT6A
4.10496638218944e-61	0.448648183076744	0.163	0.075	2.64376254878529e-56	0	DAPK1
5.62895039559948e-61	0.319251425515758	0.775	0.621	3.62526921278189e-56	0	TMBIM4
5.82449786152636e-61	-4.2950229349341	0.005	0.074	3.75120960273744e-56	0	DTX3
6.72257327239636e-61	1.36507553660122	0.078	0.024	4.32960609035415e-56	0	NDNF
7.27257646714432e-61	0.172581868095309	0.472	0.314	4.68383014789963e-56	0	HIP1
7.52355735849202e-61	0.375614690626076	0.303	0.178	4.8454718811632e-56	0	SLC20A1
7.67511230756242e-61	-0.332125537270464	0.962	0.9	4.9430793305625e-56	0	RPL23A
1.08675988873633e-60	0.922246062893362	0.114	0.044	6.99916838741748e-56	0	SLC16A3
1.29384360016587e-60	-6.20682574019738	0.001	0.067	8.33287032250825e-56	0	PPP1R1A
1.40197126876538e-60	1.65591219241852	0.08	0.025	9.02925575935653e-56	0	FBXW4P1
1.52528820017739e-60	1.01560278445073	0.145	0.065	9.82346612442246e-56	0	TSPYL5
1.7130200628765e-60	0.308355808539396	0.325	0.195	1.10325344129498e-55	0	SLC39A10
1.73017782420678e-60	0.678548537308787	0.167	0.079	1.11430372590213e-55	0	LIMK2
1.73087318017822e-60	-1.27491704976158	0.171	0.293	1.11475156296198e-55	0	OAT
2.36656883382524e-60	-1.32010687957831	0.143	0.259	1.5241649917368e-55	0	SLC25A4
2.57082415124295e-60	-5.96114655245997	0.002	0.068	1.65571358636651e-55	0	ENSG00000253123
2.58618443305021e-60	-5.16618837324567	0.002	0.069	1.66560622226165e-55	0	SIX1
2.69517292936876e-60	-2.32907487969629	0.087	0.191	1.73579917343065e-55	0	ZNF331
2.85053247797398e-60	1.74615043435304	0.065	0.018	1.83585693711436e-55	0	FUT1
2.89236811536808e-60	0.293780099929928	0.818	0.675	1.86280076102166e-55	0	LEPROT
3.09954854300777e-60	-2.64326906291213	0.051	0.145	1.99623324363873e-55	0	RGCC
3.69225847598399e-60	-5.47103223626632	0.003	0.069	2.37796214887273e-55	0	ATP8B4
4.07301171957242e-60	2.10786829927138	0.058	0.014	2.62318246787342e-55	0	FLJ31104
4.9743808607414e-60	0.569916840353609	0.164	0.077	3.20370024955189e-55	0	KLHL2
4.99287991867925e-60	0.436362385875867	0.324	0.198	3.21561438282619e-55	0	SLC66A2
5.57736007707273e-60	0.319495004810142	0.324	0.195	3.59204298403792e-55	0	FOXO1
8.73737453465539e-60	-4.22709304310841	0.005	0.073	5.62721869529945e-55	0	CHPF
9.90500876477606e-60	0.981743369633279	0.134	0.058	6.37922184486637e-55	0	TRAF4
1.12192894218875e-59	0.202595729593238	0.525	0.347	7.22567115927246e-55	0	MDK
1.13744461577422e-59	-1.07204385729942	0.495	0.546	7.32559830343228e-55	0	FILIP1L
1.49116742510734e-59	1.27840811369422	0.127	0.054	9.60371468466134e-55	0	C22orf46
2.01023631210095e-59	1.28005398976343	0.065	0.018	1.29467259444549e-54	0	CCR5AS
2.12204876039506e-59	1.14576517929308	0.073	0.022	1.36668428364483e-54	0	HID1-AS1
2.23274638090126e-59	-2.21578205289207	0.045	0.136	1.43797797915565e-54	0	TBX3
2.61799558558326e-59	0.284979984180849	0.663	0.506	1.68609387693904e-54	0	SPAG9
2.9127069658533e-59	0.318973048133103	0.658	0.506	1.87589979428816e-54	0	ARID4B
2.93132227580023e-59	0.220525268338878	0.41	0.267	1.88788879850638e-54	0	PRKAG2
3.06680644412507e-59	-3.18746678213885	0.011	0.085	1.97514602227431e-54	0	LURAP1L
3.35892862532946e-59	0.510441221419737	0.336	0.209	2.16328439185719e-54	0	NOB1
3.36921801179536e-59	3.26780510330016	0.034	0.005	2.16991116831669e-54	0	CDRT1
3.44835369057933e-59	0.912322401280754	0.108	0.041	2.22087771088071e-54	0	WSCD1
3.76573524751801e-59	1.47722557339361	0.08	0.025	2.4252841288115e-54	0	EFNA2
4.10176164650988e-59	0.916481695628227	0.127	0.054	2.64169857081822e-54	0	ETV1
4.45630548986923e-59	0.286838161138989	0.82	0.671	2.87003898769538e-54	0	PSME1
4.93080237043482e-59	0.658932370408584	0.197	0.101	3.17563395865484e-54	0	GPRC5B
4.968399273246e-59	0.666522450197495	0.217	0.115	3.19984786794135e-54	0	PSMB8-AS1
5.12847124056347e-59	0.339143588663279	0.656	0.498	3.3029406177725e-54	0	CAPNS1
5.34123076563917e-59	-1.58279619026785	0.115	0.225	3.43996626230225e-54	0	SH3KBP1
5.74077766565775e-59	0.643839685583314	0.285	0.17	3.69729044779021e-54	0	LACTB
5.80793161616193e-59	0.543745121629831	0.32	0.197	3.74054027807293e-54	0	LRIF1
6.50720163642845e-59	-0.933691027870173	0.388	0.479	4.19089814192538e-54	0	PPP1CB
6.94209522804622e-59	0.371128994231255	0.423	0.277	4.47098701067089e-54	0	FEZ2
7.20140319852757e-59	0.349456339616008	0.649	0.494	4.63799171597969e-54	0	RPS19BP1
7.46074513626203e-59	0.508726128840905	0.287	0.168	4.8050182975582e-54	0	ENSG00000273702
7.59099782061716e-59	0.528121936926293	0.252	0.142	4.88890623639027e-54	0	DELE1
7.61669571727387e-59	1.74487203632135	0.059	0.015	4.90545670975306e-54	0	NLGN3
8.31825167340996e-59	-4.8029093402649	0.009	0.08	5.35728680774295e-54	0	MYOC
8.63625884763382e-59	0.793984647868248	0.117	0.047	5.56209614823009e-54	0	KIF26A
9.53799366134621e-59	0.384680905541165	0.444	0.301	6.14284943765341e-54	0	KRAS
1.03082434084003e-58	0.470183084355011	0.357	0.228	6.63892108474611e-54	0	CTNNAL1
1.12245099577657e-58	1.73662920117649	0.07	0.02	7.22903339319944e-54	0	ENSG00000242622
1.13277231883764e-58	0.482948808516685	0.394	0.26	7.29550684224195e-54	0	HIF1A
1.14025816988155e-58	0.588281958794502	0.19	0.096	7.34371871730511e-54	0	MFSD6
1.37741243933409e-58	-2.22826485452882	0.031	0.117	8.87108707428729e-54	0	SCARF2
1.49089608499747e-58	-2.64196969987282	0.026	0.108	9.60196714581774e-54	0	BMPR1A
1.6547821718759e-58	-6.37019175107688	0.001	0.064	1.06574590997496e-53	0	AGTR1
2.54568234650999e-58	-2.42556799234952	0.029	0.113	1.63952125844629e-53	0	MICAL1
2.64578531055525e-58	-3.72998991984089	0.01	0.081	1.70399157141e-53	0	THBS1-IT1
2.69656132648422e-58	0.357162961323336	0.644	0.494	1.7366933567089e-53	0	UFC1
3.1496079661142e-58	0.459938906492508	0.29	0.171	2.02847351449619e-53	0	CPNE2
3.96584741370524e-58	0.648441664082291	0.188	0.095	2.55416436832272e-53	0	FANCL
4.2216939935059e-58	-0.626099195547949	0.621	0.658	2.71893979957754e-53	0	NDUFB7
4.32213041281492e-58	0.338917453165575	0.738	0.591	2.78362487106932e-53	0	HMGN3
5.20762290969987e-58	-1.16120497309849	0.214	0.327	3.3539174587631e-53	0	ZYX
5.3378588274246e-58	-3.78790829516878	0.011	0.083	3.43779459921454e-53	0	CNTN4
5.89498134690119e-58	-4.92419489457728	0.168	0.267	3.79660378665824e-53	0	PLA2G2A
7.25406385244925e-58	0.713939750189724	0.15	0.069	4.67190728353141e-53	0	ARHGAP27
8.58273295043105e-58	0.493173689347257	0.317	0.194	5.52762332939561e-53	0	MITD1
1.00546265799867e-57	0.3500259898067	0.281	0.164	6.47558170257463e-53	0	MSRA
1.06263035946269e-57	0.623987092964271	0.093	0.033	6.84376456708352e-53	0	AIM2
1.15271422509953e-57	1.01092749063458	0.12	0.05	7.42394069533103e-53	0	TBKBP1
1.3476863398238e-57	0.477877535643131	0.502	0.364	8.6796391030012e-53	0	CACYBP
1.45472379959038e-57	1.33292780821814	0.089	0.031	9.36900315888186e-53	0	TPTEP2
1.6021510823802e-57	0.70336500114668	0.222	0.122	1.03184938309615e-52	0	MEX3C
1.60732439368703e-57	1.26209222074937	0.085	0.029	1.03518120251019e-52	0	KIF17
1.7434823624212e-57	-4.85645146359355	0.004	0.069	1.12287238069375e-52	0	RNF150
1.7579639683122e-57	0.506892340827514	0.336	0.211	1.13219911415179e-52	0	CASP3
2.09086497964111e-57	-5.3396895879146	0.002	0.065	1.34660068148806e-52	0	HOXC-AS1
2.15417002484344e-57	0.911249441900679	0.108	0.042	1.38737166280017e-52	0	TAL1
2.21866781559312e-57	0.288933012869945	0.363	0.228	1.42891081995459e-52	0	CD55
2.35370797230036e-57	-4.25559977965432	0.005	0.07	1.51588208248032e-52	0	HAAO
2.41382208191357e-57	-4.6904560752103	0.005	0.071	1.55459797363562e-52	0	RCSD1
2.502242472863e-57	-3.87656958188391	0.005	0.072	1.61154424222269e-52	0	SNHG18
4.90016325012715e-57	-2.45445324015624	0.024	0.103	3.15590113961189e-52	0	ZDHHC4
5.09304400086022e-57	0.712508044273928	0.17	0.083	3.28012405831401e-52	0	UNG
5.45132645111919e-57	-4.42512956374289	0.007	0.074	3.5108722875788e-52	0	SSTR2
6.76175406196171e-57	0.430716921240311	0.294	0.176	4.35484008606582e-52	0	STK17A
7.0116754752177e-57	1.4821249854665	0.058	0.015	4.51579947305921e-52	0	SYT7
7.03554790133872e-57	-3.39083445142931	0.009	0.079	4.53117427037819e-52	0	COL27A1
7.27139406548658e-57	0.472923501006027	0.223	0.121	4.68306863393598e-52	0	SLC25A29
8.82318352435205e-57	-5.85969100647011	0.002	0.065	5.6824831170237e-52	0	REM1
9.82020232461193e-57	0.34237008700594	0.405	0.269	6.32460310514306e-52	0	PHKB
1.12865076437447e-56	-1.58828780660388	0.368	0.431	7.26896238287732e-52	0	MYLK
1.19728354660028e-56	-5.06118285793135	0.003	0.067	7.71098495352446e-52	0	FGF10
1.21591420049219e-56	0.185735164941562	0.973	0.896	7.83097381684993e-52	0	ATP5F1E
1.25248858586242e-56	-1.54048131538355	0.103	0.208	8.06652748838832e-52	0	CNN2
1.69185233499933e-56	-3.0795174463528	0.023	0.101	1.08962057783297e-51	0	TMEM45A
2.99732623109435e-56	-2.20220319481407	0.05	0.141	1.930397985874e-51	0	GPRC5A
3.12963970357089e-56	0.404755311791737	0.414	0.28	2.0156131546878e-51	0	PTBP3
3.27977292646321e-56	0.559914897000801	0.203	0.107	2.11230495555937e-51	0	IGF2BP2
3.48434711749006e-56	0.958090177439586	0.13	0.057	2.2440589175483e-51	0	MINDY4
3.76806950311073e-56	-4.57767393528404	0.003	0.066	2.42678748278343e-51	0	EGFLAM
4.01100869441507e-56	0.333256612017643	0.492	0.348	2.58325003955108e-51	0	RNF115
5.59319691864252e-56	0.309393526914483	0.305	0.183	3.60224254348253e-51	0	CDK17
6.88940760853931e-56	1.00143474453491	0.091	0.033	4.43705407620366e-51	0	TRIM14
7.15115108044869e-56	0.528828696758794	0.413	0.282	4.60562734185217e-51	0	SERTAD3
7.55671250808608e-56	-4.35809880889896	0.005	0.07	4.86682512370776e-51	0	RAB6B
8.1258188792507e-56	0.782420713608858	0.184	0.095	5.23335239099262e-51	0	CASP6
8.662252276128e-56	-5.3197781395857	0.003	0.066	5.57883695591748e-51	0	NCKAP5
9.39514512157024e-56	0.459261969821546	0.349	0.225	6.0508492640961e-51	0	CPT1A
1.17495739189438e-55	1.15705156925945	0.102	0.039	7.56719558675659e-51	0	STEAP3
1.24507534186133e-55	0.549047300504312	0.274	0.163	8.01878323172369e-51	0	ODR4
1.24954514445077e-55	0.424517174276778	0.513	0.377	8.04757054832074e-51	0	FBL
1.4988251715676e-55	0.801249601534085	0.162	0.079	9.65303363496395e-51	0	FKBP1B
1.50836706657676e-55	0.654491615164627	0.23	0.128	9.714487255581e-51	0	ZDHHC24
1.54814672795944e-55	-2.07845395029259	0.045	0.134	9.97068418674999e-51	0	LINC01088
1.56290475036277e-55	0.465915349642932	0.263	0.152	1.00657317542364e-50	0	PCDH1
1.58694442208546e-55	0.486948734291841	0.345	0.222	1.02205568559992e-50	0	SCML1
1.67137934440255e-55	0.490955297576446	0.301	0.184	1.07643515296902e-50	0	PLEKHA1
1.81219833433177e-55	-3.75199215470421	0.007	0.073	1.16712821524304e-50	0	AKAP6
1.87877791278084e-55	0.407161309526389	0.231	0.128	1.21000812694737e-50	0	ATP11A
1.94312717427657e-55	0.500692426007535	0.346	0.222	1.25145162532108e-50	0	ZNF524
2.16861912026982e-55	1.32894124292225	0.077	0.025	1.39667745821857e-50	0	ENSG00000205622
2.25227314088412e-55	1.0346064430503	0.103	0.04	1.45055399365501e-50	0	CARD8-AS1
2.61083697219276e-55	0.427863620910682	0.328	0.203	1.68148344357102e-50	0	PPP1R35
2.82292180009562e-55	0.511469642385247	0.34	0.219	1.81807455613358e-50	0	ZNF800
3.16355831194831e-55	-5.12604269465822	0.003	0.065	2.03745809522719e-50	0	MAPK10
4.42403769212906e-55	-4.51634463723036	0.004	0.066	2.8492572352388e-50	0	JPH2
4.51676926391796e-55	0.837648967428379	0.113	0.046	2.90898007673372e-50	0	KIAA1522
4.81731568460421e-55	0.581076096993905	0.182	0.093	3.10254399351249e-50	0	GLCE
5.1124645358216e-55	-2.24447727808703	0.088	0.184	3.29263165965055e-50	0	NRGN
6.16726004589025e-55	-1.79540088611012	0.087	0.184	3.97196215995515e-50	0	ANGPTL2
6.37395819554946e-55	-1.38102231987518	0.224	0.328	4.10508403626168e-50	0	PDLIM3
6.4540767018187e-55	0.416692808835625	0.408	0.276	4.15668355903931e-50	0	PEF1
7.64757473073339e-55	-1.6772676090827	0.064	0.158	4.92534402958153e-50	0	LNPK
[truncated: 121,238 more rows]
