# Supplementary material for: Single-cell profiling reveals periosteal signatures of impaired periosteal cells proliferation in a drill-hole model of type 2 diabetes
Source: Cell Commun Signal. 2025 Aug 12;23:371. doi: 10.1186/s12964-025-02349-y (PMC12341304; doi:10.1186/s12964-025-02349-y)
Supplement: Supplementary file 1 — Supplementary Material 1. [file 12964_2025_2349_MOESM1_ESM.zip › revised_Supplemental Table 2.csv]

	p_val	avg_log2FC	pct.1	pct.2	p_val_adj	cluster	gene
Clec3b	0	4.10579640828021	0.955	0.138	0	FAPs	Clec3b
Dpt	0	3.30048182829764	0.901	0.209	0	FAPs	Dpt
Entpd2	0	3.40471165326366	0.813	0.148	0	FAPs	Entpd2
Mfap5	0	2.95636331621685	0.935	0.284	0	FAPs	Mfap5
Tnxb	0	3.1104820331209	0.868	0.221	0	FAPs	Tnxb
Pdgfra	0	2.92284981217698	0.869	0.223	0	FAPs	Pdgfra
Dpep1	0	4.02498077235932	0.73	0.092	0	FAPs	Dpep1
Abca8a	0	3.04008130551743	0.863	0.227	0	FAPs	Abca8a
Scara5	0	3.29300348883068	0.747	0.137	0	FAPs	Scara5
Celf2	0	2.24895816767555	0.846	0.247	0	FAPs	Celf2
Ecm1	0	3.10647908934204	0.828	0.23	0	FAPs	Ecm1
Ccl11	0	3.85097540079879	0.69	0.093	0	FAPs	Ccl11
Myoc	0	3.2554655696127	0.768	0.172	0	FAPs	Myoc
C3	0	3.91562240903543	0.722	0.13	0	FAPs	C3
Ifi204	0	3.54468478717345	0.693	0.102	0	FAPs	Ifi204
Cd34	0	2.28465430021082	0.911	0.323	0	FAPs	Cd34
Ifi207	0	4.10574025611479	0.645	0.064	0	FAPs	Ifi207
Man1a	0	2.8179304049322	0.782	0.201	0	FAPs	Man1a
Col14a1	0	3.29011177552398	0.72	0.142	0	FAPs	Col14a1
Plac9a	0	2.16094761603445	0.951	0.38	0	FAPs	Plac9a
Pcolce2	0	3.50725661363653	0.683	0.116	0	FAPs	Pcolce2
Mgst1	0	2.35015650488414	0.792	0.227	0	FAPs	Mgst1
Ebf2	0	2.77373575488646	0.707	0.143	0	FAPs	Ebf2
Rnase4	0	2.48228354350511	0.943	0.382	0	FAPs	Rnase4
Ifi205	0	4.33754044236483	0.607	0.054	0	FAPs	Ifi205
Igfbp6	0	1.1939698594161	0.946	0.393	0	FAPs	Igfbp6
Lum	0	0.471146850926836	0.903	0.356	0	FAPs	Lum
Fbn1	0	2.99631814253202	0.886	0.344	0	FAPs	Fbn1
Itih5	0	1.93026132120083	0.783	0.244	0	FAPs	Itih5
Podn	0	3.43569084090465	0.637	0.099	0	FAPs	Podn
Cd248	0	3.62762775445992	0.654	0.121	0	FAPs	Cd248
Htra3	0	2.37405577154818	0.843	0.314	0	FAPs	Htra3
Ms4a4d	0	3.98527175893869	0.582	0.055	0	FAPs	Ms4a4d
Gfpt2	0	3.05577389950808	0.705	0.185	0	FAPs	Gfpt2
Nid1	0	2.58520652155123	0.928	0.41	0	FAPs	Nid1
C1s1	0	2.1205183253452	0.792	0.277	0	FAPs	C1s1
Serpinf1	0	0.662132781163463	0.971	0.463	0	FAPs	Serpinf1
Scn7a	0	2.9827516724632	0.564	0.057	0	FAPs	Scn7a
Cygb	0	2.12761300570283	0.751	0.249	0	FAPs	Cygb
Vcan	0	3.06130529627992	0.605	0.106	0	FAPs	Vcan
Axl	0	2.40615150370387	0.769	0.276	0	FAPs	Axl
Pi16	0	4.06881295046486	0.597	0.105	0	FAPs	Pi16
Antxr2	0	2.54711247015192	0.679	0.192	0	FAPs	Antxr2
Ace	0	2.68960932904478	0.625	0.138	0	FAPs	Ace
Col6a2	0	1.82279295185639	0.908	0.425	0	FAPs	Col6a2
Lrrn4cl	0	3.02161945939523	0.611	0.128	0	FAPs	Lrrn4cl
Lama2	0	2.3670366136759	0.705	0.226	0	FAPs	Lama2
Abca8b	0	2.42037524933614	0.648	0.172	0	FAPs	Abca8b
Medag	0	1.85738689467971	0.692	0.219	0	FAPs	Medag
Tppp3	0	2.03773038070164	0.727	0.256	0	FAPs	Tppp3
Ly6a	0	1.35230688192273	0.912	0.445	0	FAPs	Ly6a
Fbln2	0	1.89895458073719	0.92	0.455	0	FAPs	Fbln2
Col6a1	0	1.72505519267005	0.963	0.503	0	FAPs	Col6a1
Col6a3	0	1.62175142702564	0.859	0.402	0	FAPs	Col6a3
Col5a1	0	1.17396798991391	0.841	0.389	0	FAPs	Col5a1
Cxcl1	0	2.53626338623023	0.702	0.25	0	FAPs	Cxcl1
Angptl1	0	2.08853534490678	0.623	0.172	0	FAPs	Angptl1
Apod	0	2.04513927130592	0.804	0.355	0	FAPs	Apod
Ndn	0	2.04679593871961	0.661	0.218	0	FAPs	Ndn
Adamts5	0	2.33308710197847	0.796	0.354	0	FAPs	Adamts5
Rarres2	0	1.69412433256387	0.9	0.46	0	FAPs	Rarres2
Egfr	0	2.08423353017353	0.682	0.243	0	FAPs	Egfr
Fst	0	2.87896016002505	0.569	0.13	0	FAPs	Fst
Has1	0	3.46255036519579	0.593	0.155	0	FAPs	Has1
Igf1	0	1.19706051873364	0.799	0.364	0	FAPs	Igf1
Mmp2	0	0.610311825112015	0.922	0.489	0	FAPs	Mmp2
Islr	0	1.72826471085434	0.784	0.351	0	FAPs	Islr
Efemp1	0	3.9660066728188	0.498	0.065	0	FAPs	Efemp1
Nupr1	0	0.857064662383454	0.836	0.403	0	FAPs	Nupr1
Col5a3	0	2.14410039651848	0.702	0.269	0	FAPs	Col5a3
Fndc1	0	1.79304762890836	0.765	0.333	0	FAPs	Fndc1
Pcolce	0	1.12363392331046	0.896	0.47	0	FAPs	Pcolce
Pcsk6	0	2.86443262307893	0.526	0.103	0	FAPs	Pcsk6
Col5a2	0	0.752233337376949	0.921	0.501	0	FAPs	Col5a2
Ugdh	0	2.90572348806045	0.704	0.287	0	FAPs	Ugdh
Lrp1	0	1.38949677957594	0.937	0.521	0	FAPs	Lrp1
Plau	0	2.95383114330062	0.521	0.106	0	FAPs	Plau
Plxdc2	0	1.45372094939572	0.829	0.414	0	FAPs	Plxdc2
Adgrd1	0	4.02744653883748	0.465	0.051	0	FAPs	Adgrd1
Fbln5	0	1.3542599379287	0.691	0.278	0	FAPs	Fbln5
Cd200	0	-3.54693954059453	0.116	0.527	0	FAPs	Cd200
Ddr2	0	1.78165643467305	0.741	0.33	0	FAPs	Ddr2
Serpine2	0	0.942314768268522	0.801	0.391	0	FAPs	Serpine2
Tgfbi	0	2.32332530076296	0.552	0.142	0	FAPs	Tgfbi
Svep1	0	2.43366075561151	0.549	0.14	0	FAPs	Svep1
Fstl1	0	2.15006180055901	0.945	0.541	0	FAPs	Fstl1
Ackr3	0	2.08674379634749	0.691	0.288	0	FAPs	Ackr3
Ifi211	0	3.24274074074328	0.477	0.074	0	FAPs	Ifi211
Steap3	0	2.07506217594454	0.593	0.192	0	FAPs	Steap3
Inmt	0	4.27113405242211	0.441	0.041	0	FAPs	Inmt
Abca9	0	2.90802177726444	0.507	0.107	0	FAPs	Abca9
Sdc2	0	1.00901942355262	0.816	0.416	0	FAPs	Sdc2
Gpc3	0	1.86122834637236	0.652	0.253	0	FAPs	Gpc3
Phlda1	0	1.75684651702919	0.715	0.316	0	FAPs	Phlda1
Tnfaip6	0	2.55480394453585	0.658	0.262	0	FAPs	Tnfaip6
Loxl1	0	1.4387552489295	0.744	0.348	0	FAPs	Loxl1
Ntn1	0	1.92122931197289	0.548	0.152	0	FAPs	Ntn1
Bmp1	0	1.71584668855127	0.672	0.277	0	FAPs	Bmp1
Igfbp4	0	1.59446208304375	0.876	0.484	0	FAPs	Igfbp4
Tspan7	0	-4.91855470390238	0.043	0.434	0	FAPs	Tspan7
Lsp1	0	1.7351550516123	0.635	0.244	0	FAPs	Lsp1
Arhgap20	0	2.23072524177168	0.53	0.14	0	FAPs	Arhgap20
Cd55	0	2.99415311827598	0.506	0.117	0	FAPs	Cd55
Oaf	0	2.02610250215049	0.622	0.235	0	FAPs	Oaf
Uap1	0	2.19001660291383	0.74	0.354	0	FAPs	Uap1
Slc1a5	0	1.75744362532573	0.583	0.197	0	FAPs	Slc1a5
C1ra	0	2.34506973522046	0.545	0.16	0	FAPs	C1ra
Ogn	0	0.524357113265236	0.859	0.475	0	FAPs	Ogn
Lamb1	0	2.09486437984639	0.571	0.187	0	FAPs	Lamb1
Lamc1	0	1.78884983618752	0.807	0.425	0	FAPs	Lamc1
Fam102b	0	1.55386588459216	0.617	0.236	0	FAPs	Fam102b
Cpq	0	1.46424521959635	0.688	0.307	0	FAPs	Cpq
Creb5	0	1.64282237971404	0.601	0.221	0	FAPs	Creb5
Id1	0	-3.4722173466432	0.183	0.56	0	FAPs	Id1
Emilin2	0	3.6676771552429	0.427	0.05	0	FAPs	Emilin2
Penk	0	2.57514445434281	0.477	0.102	0	FAPs	Penk
Akap12	0	0.664523142031077	0.624	0.25	0	FAPs	Akap12
Hk2	0	2.36060504439718	0.558	0.185	0	FAPs	Hk2
Lbp	0	1.42492391273881	0.6	0.227	0	FAPs	Lbp
Csf1	0	1.89200453554645	0.551	0.18	0	FAPs	Csf1
Hmcn2	0	2.12603532925566	0.539	0.17	0	FAPs	Hmcn2
Serping1	0	1.86207111063422	0.981	0.612	0	FAPs	Serping1
Col15a1	0	2.53109603007039	0.574	0.205	0	FAPs	Col15a1
S1pr1	0	-6.27218661450436	0.019	0.386	0	FAPs	S1pr1
Dapk1	0	2.01703939335707	0.563	0.196	0	FAPs	Dapk1
Sod3	0	1.77387918924572	0.553	0.187	0	FAPs	Sod3
Anxa1	0	1.24418488948578	0.835	0.469	0	FAPs	Anxa1
Atf5	0	1.67450037057764	0.632	0.267	0	FAPs	Atf5
Steap4	0	1.80242828923657	0.465	0.102	0	FAPs	Steap4
Ar	0	1.29257285323774	0.694	0.331	0	FAPs	Ar
Cd302	0	1.1798691731796	0.77	0.408	0	FAPs	Cd302
Smoc2	0	2.63603014111135	0.686	0.324	0	FAPs	Smoc2
Procr	0	2.44494316265367	0.471	0.111	0	FAPs	Procr
Il11ra1	0	1.07265887969998	0.805	0.447	0	FAPs	Il11ra1
Camk2n1	0	1.48669530337617	0.793	0.436	0	FAPs	Camk2n1
Frmd6	0	1.40924350505736	0.729	0.373	0	FAPs	Frmd6
Nav1	0	1.1994763776643	0.759	0.404	0	FAPs	Nav1
Ptgs2	0	3.60618361307284	0.431	0.076	0	FAPs	Ptgs2
Aqp1	0	-5.88861938365906	0.07	0.424	0	FAPs	Aqp1
Tnfaip2	0	2.1879870627826	0.506	0.152	0	FAPs	Tnfaip2
Nova1	0	4.10920269204247	0.387	0.033	0	FAPs	Nova1
Prelp	0	0.303216806408754	0.681	0.328	0	FAPs	Prelp
Sema3c	0	2.48217381571387	0.544	0.191	0	FAPs	Sema3c
Bicc1	0	0.28433253621443	0.79	0.437	0	FAPs	Bicc1
Ablim1	0	0.526508602122589	0.674	0.321	0	FAPs	Ablim1
Enpp2	0	2.0421999919263	0.563	0.21	0	FAPs	Enpp2
Adamts2	0	1.14652826936759	0.659	0.308	0	FAPs	Adamts2
Add3	0	1.22071658104968	0.676	0.325	0	FAPs	Add3
Heg1	0	1.24351746524011	0.597	0.247	0	FAPs	Heg1
Lpar1	0	0.98587589583187	0.707	0.362	0	FAPs	Lpar1
Ebf1	0	1.04401994317307	0.921	0.577	0	FAPs	Ebf1
Tmod2	0	1.97220439337612	0.455	0.112	0	FAPs	Tmod2
Fn1	0	1.32228020637391	0.779	0.439	0	FAPs	Fn1
Lama4	0	1.05537393096895	0.618	0.278	0	FAPs	Lama4
Gstm1	0	1.03318381808821	0.842	0.505	0	FAPs	Gstm1
Adgrf5	0	-6.33607465547746	0.029	0.366	0	FAPs	Adgrf5
F3	0	2.5652725786073	0.452	0.117	0	FAPs	F3
Col1a1	0	-0.365811101074912	0.994	0.659	0	FAPs	Col1a1
Ntrk2	0	1.70756355658617	0.505	0.17	0	FAPs	Ntrk2
Timp2	0	1.20498568762721	0.98	0.646	0	FAPs	Timp2
Fyn	0	1.44111944136687	0.558	0.226	0	FAPs	Fyn
Tgfbr3	0	0.995332233355033	0.737	0.405	0	FAPs	Tgfbr3
Ltbp4	0	1.19118797903117	0.842	0.512	0	FAPs	Ltbp4
Mt2	0	1.5182760306395	0.893	0.565	0	FAPs	Mt2
Ccn3	0	1.84212472540418	0.451	0.123	0	FAPs	Ccn3
Ptgfrn	0	1.41134748594736	0.612	0.285	0	FAPs	Ptgfrn
Dcn	0	1.6446005249861	0.999	0.672	0	FAPs	Dcn
Cavin2	0	-4.80594973230727	0.114	0.44	0	FAPs	Cavin2
Fgl2	0	1.5311872565882	0.63	0.305	0	FAPs	Fgl2
Zfp385a	0	3.11916322306407	0.389	0.065	0	FAPs	Zfp385a
Itm2a	0	0.436383080340226	0.776	0.454	0	FAPs	Itm2a
Nfia	0	0.971528917653085	0.875	0.556	0	FAPs	Nfia
Slit3	0	1.7369882063326	0.518	0.2	0	FAPs	Slit3
Qpct	0	2.58550727279151	0.415	0.097	0	FAPs	Qpct
Loxl2	0	1.28162298534899	0.559	0.242	0	FAPs	Loxl2
Ugp2	0	1.26057853427704	0.596	0.279	0	FAPs	Ugp2
Meg3	0	0.301457709736135	0.791	0.475	0	FAPs	Meg3
Cadm3	0	3.41625964605154	0.356	0.04	0	FAPs	Cadm3
Zeb2	0	0.469929199228172	0.764	0.448	0	FAPs	Zeb2
Pmp22	0	0.520993787487916	0.861	0.545	0	FAPs	Pmp22
Rhoj	0	0.845279839085306	0.836	0.521	0	FAPs	Rhoj
Selenop	0	0.988244115143602	0.873	0.559	0	FAPs	Selenop
Hspb8	0	2.42922112925821	0.403	0.09	0	FAPs	Hspb8
Aebp1	0	0.515476126225045	0.686	0.373	0	FAPs	Aebp1
Ddah2	0	1.04633390483198	0.712	0.399	0	FAPs	Ddah2
Snx18	0	1.41796998072863	0.577	0.266	0	FAPs	Snx18
Gem	0	0.900558750522639	0.674	0.365	0	FAPs	Gem
Rgcc	0	-3.58346806232852	0.143	0.452	0	FAPs	Rgcc
Mylk	0	-4.11861394205777	0.083	0.391	0	FAPs	Mylk
Sult5a1	0	2.95389048129032	0.368	0.062	0	FAPs	Sult5a1
Ccdc80	0	1.41846601304266	0.693	0.387	0	FAPs	Ccdc80
Cd36	0	-6.55946332703712	0.031	0.336	0	FAPs	Cd36
Tcim	0	-5.59457554138645	0.036	0.341	0	FAPs	Tcim
Adamtsl3	0	2.30715644838916	0.403	0.101	0	FAPs	Adamtsl3
Nfix	0	0.680621326111745	0.924	0.622	0	FAPs	Nfix
Eln	0	1.41465165637598	0.522	0.221	0	FAPs	Eln
Xdh	0	0.560633722224538	0.478	0.177	0	FAPs	Xdh
Apbb1ip	0	3.31570289402452	0.342	0.044	0	FAPs	Apbb1ip
Gas1	0	0.629683095417858	0.807	0.509	0	FAPs	Gas1
Dpysl2	0	0.870480056175587	0.692	0.395	0	FAPs	Dpysl2
Emp1	0	0.838376976980346	0.892	0.596	0	FAPs	Emp1
Osr2	0	3.45784131186266	0.341	0.045	0	FAPs	Osr2
Esam	0	-6.24682944741432	0.018	0.314	0	FAPs	Esam
C1s2	0	2.32105130729284	0.396	0.101	0	FAPs	C1s2
Sash1	0	0.904704477672829	0.733	0.438	0	FAPs	Sash1
Thbs3	0	1.74919940314871	0.479	0.185	0	FAPs	Thbs3
Cdh5	0	-6.45082349212219	0.027	0.321	0	FAPs	Cdh5
Cxcl14	0	2.90755302687992	0.552	0.259	0	FAPs	Cxcl14
Pnp	0	1.24188152089861	0.797	0.505	0	FAPs	Pnp
Spry2	0	1.40189986577315	0.485	0.193	0	FAPs	Spry2
Ifi27l2a	0	2.2224137422911	0.421	0.129	0	FAPs	Ifi27l2a
Tgfbr2	0	1.08403740071451	0.686	0.395	0	FAPs	Tgfbr2
Ahnak2	0	1.66154657660151	0.469	0.178	0	FAPs	Ahnak2
Slc29a1	0	1.14541066893349	0.611	0.32	0	FAPs	Slc29a1
Emp3	0	0.66357075143062	0.846	0.555	0	FAPs	Emp3
Col3a1	0	1.16545425079766	0.997	0.707	0	FAPs	Col3a1
Epas1	0	-4.05684529427577	0.095	0.385	0	FAPs	Epas1
Scara3	0	1.42790382722108	0.489	0.2	0	FAPs	Scara3
Efhd1	0	3.51763701840088	0.324	0.036	0	FAPs	Efhd1
Lgi2	0	3.45918214816164	0.332	0.045	0	FAPs	Lgi2
Dclk1	0	1.32879913889641	0.475	0.189	0	FAPs	Dclk1
Flt1	0	-6.34688546231201	0.033	0.317	0	FAPs	Flt1
Myc	0	1.61660889453546	0.526	0.243	0	FAPs	Myc
Has2	0	4.05781851530881	0.312	0.029	0	FAPs	Has2
Capg	0	1.23764592715994	0.503	0.221	0	FAPs	Capg
Srpx	0	1.68490417139275	0.484	0.202	0	FAPs	Srpx
Sulf2	0	1.99602689221009	0.395	0.114	0	FAPs	Sulf2
Cdon	0	1.35988727094678	0.46	0.179	0	FAPs	Cdon
Actn1	0	-2.64962031784251	0.118	0.399	0	FAPs	Actn1
S100a13	0	0.751627765097486	0.843	0.562	0	FAPs	S100a13
Sned1	0	1.85720774183985	0.409	0.13	0	FAPs	Sned1
Ptprb	0	-6.47002697322072	0.023	0.302	0	FAPs	Ptprb
Lysmd2	0	1.2658149137419	0.506	0.228	0	FAPs	Lysmd2
Jpt1	0	1.47061098861238	0.538	0.26	0	FAPs	Jpt1
Dpp4	0	3.45203285852745	0.318	0.041	0	FAPs	Dpp4
Diaph1	0	1.14362398200383	0.538	0.261	0	FAPs	Diaph1
Cyb5a	0	1.01563071552073	0.877	0.6	0	FAPs	Cyb5a
Fgfr1	0	0.568444524483919	0.808	0.532	0	FAPs	Fgfr1
Dcbld2	0	1.95922074592433	0.401	0.126	0	FAPs	Dcbld2
Egfl7	0	-6.31050784841302	0.024	0.298	0	FAPs	Egfl7
Tmed3	0	0.692281224248394	0.68	0.407	0	FAPs	Tmed3
Fmod	0	-5.13242307463465	0.086	0.358	0	FAPs	Fmod
Col11a1	0	-5.01506670605932	0.036	0.308	0	FAPs	Col11a1
Mt1	0	1.5636202400127	0.958	0.688	0	FAPs	Mt1
Myo10	0	-2.93242907437659	0.123	0.393	0	FAPs	Myo10
Mgll	0	-2.82661003655823	0.203	0.472	0	FAPs	Mgll
Pecam1	0	-6.24690861945282	0.024	0.293	0	FAPs	Pecam1
Arhgap21	0	1.34345952665744	0.455	0.187	0	FAPs	Arhgap21
Gstt1	0	1.52779364330667	0.429	0.161	0	FAPs	Gstt1
Sntb2	0	0.902046704769845	0.659	0.391	0	FAPs	Sntb2
Ifngr1	0	0.749695146119644	0.7	0.432	0	FAPs	Ifngr1
Tspan13	0	-6.57876096311933	0.018	0.285	0	FAPs	Tspan13
Itga1	0	-3.25866396426451	0.114	0.38	0	FAPs	Itga1
Tinagl1	0	-6.01240034963728	0.016	0.282	0	FAPs	Tinagl1
Fabp4	0	-6.16128233067657	0.218	0.483	0	FAPs	Fabp4
Gadd45g	0	1.20783204265308	0.754	0.49	0	FAPs	Gadd45g
Epb41l2	0	0.706827777820155	0.706	0.442	0	FAPs	Epb41l2
Tent5a	0	1.2302450069312	0.509	0.246	0	FAPs	Tent5a
Serpinb6a	0	1.05365275371624	0.847	0.584	0	FAPs	Serpinb6a
Kdr	0	-6.55768881237818	0.019	0.282	0	FAPs	Kdr
Cd93	0	-6.68119506177949	0.013	0.275	0	FAPs	Cd93
Phldb1	0	1.3148733185653	0.45	0.188	0	FAPs	Phldb1
Col6a6	0	4.14210814288388	0.286	0.024	0	FAPs	Col6a6
Tcf7l2	0	0.881846170633476	0.582	0.32	0	FAPs	Tcf7l2
Akap13	0	0.787624075427862	0.73	0.469	0	FAPs	Akap13
Gdf10	0	2.85500638891493	0.358	0.097	0	FAPs	Gdf10
Srgn	0	-4.57328322393563	0.059	0.318	0	FAPs	Srgn
Ang	0	2.23484332696447	0.341	0.082	0	FAPs	Ang
Nnmt	0	2.04232902012217	0.38	0.121	0	FAPs	Nnmt
Ldlr	0	1.42545720480387	0.418	0.159	0	FAPs	Ldlr
Prnp	0	0.600981508688062	0.698	0.439	0	FAPs	Prnp
Clmp	0	0.891838723492503	0.569	0.31	0	FAPs	Clmp
Gm10115	0	3.37994367493328	0.291	0.033	0	FAPs	Gm10115
C1rb	0	2.32998487664202	0.352	0.094	0	FAPs	C1rb
Ctsb	0	0.580229488471778	0.889	0.631	0	FAPs	Ctsb
Tapbp	0	0.687006484448978	0.667	0.411	0	FAPs	Tapbp
Pcdh7	0	1.43473441849409	0.441	0.185	0	FAPs	Pcdh7
Fcgrt	0	0.682461363891006	0.77	0.514	0	FAPs	Fcgrt
Vegfa	0	1.6038522676375	0.428	0.172	0	FAPs	Vegfa
Lima1	0	0.664857753705408	0.693	0.437	0	FAPs	Lima1
Vat1	0	1.01149014893215	0.553	0.298	0	FAPs	Vat1
Ank2	0	1.40105986508027	0.454	0.199	0	FAPs	Ank2
Spsb1	0	1.51065496547905	0.383	0.128	0	FAPs	Spsb1
Osr1	0	3.51572925518555	0.291	0.036	0	FAPs	Osr1
Adam33	0	3.01653946414309	0.296	0.042	0	FAPs	Adam33
Lamb2	0	0.703673855371265	0.701	0.447	0	FAPs	Lamb2
Rbms3	0	0.970332185442514	0.553	0.3	0	FAPs	Rbms3
Mrc2	0	0.99114974999425	0.548	0.295	0	FAPs	Mrc2
Palmd	0	-5.02660155140145	0.026	0.279	0	FAPs	Palmd
Cmklr1	0	3.29076768972814	0.292	0.039	0	FAPs	Cmklr1
Calu	0	0.6888868340234	0.811	0.559	0	FAPs	Calu
Cebpb	0	0.255024279412546	0.857	0.606	0	FAPs	Cebpb
Fabp5	0	-4.64072194790167	0.055	0.306	0	FAPs	Fabp5
Pdgfa	0	-3.226967889747	0.07	0.321	0	FAPs	Pdgfa
B4galt1	0	0.983178643236226	0.534	0.285	0	FAPs	B4galt1
Plpp3	0	0.947185767370019	0.915	0.667	0	FAPs	Plpp3
Metrnl	0	1.61572995260373	0.447	0.199	0	FAPs	Metrnl
Mef2c	0	-2.40207912987051	0.225	0.473	0	FAPs	Mef2c
Ncam1	0	-2.90270829635863	0.095	0.342	0	FAPs	Ncam1
Cebpd	0	1.41429868053058	0.906	0.659	0	FAPs	Cebpd
Eps8	0	1.75657785652129	0.34	0.094	0	FAPs	Eps8
Lmo7	0	-4.08210025815742	0.029	0.274	0	FAPs	Lmo7
Tmeff2	0	3.31900388136307	0.278	0.034	0	FAPs	Tmeff2
Timp4	0	-6.71316878658398	0.021	0.265	0	FAPs	Timp4
Tuba1a	0	0.820330563191473	0.913	0.669	0	FAPs	Tuba1a
Ssc5d	0	1.30597479224928	0.396	0.153	0	FAPs	Ssc5d
Tubb6	0	1.17048235492058	0.467	0.225	0	FAPs	Tubb6
Slc9a3r2	0	-4.23063218704277	0.08	0.322	0	FAPs	Slc9a3r2
Ccl7	0	3.51972341905116	0.307	0.066	0	FAPs	Ccl7
Dbn1	0	1.9841161349391	0.379	0.138	0	FAPs	Dbn1
Dact1	0	2.01445448327963	0.366	0.125	0	FAPs	Dact1
Gpihbp1	0	-6.76488597089991	0.017	0.258	0	FAPs	Gpihbp1
Cdc42ep3	0	-2.58105349217982	0.163	0.403	0	FAPs	Cdc42ep3
Nrip1	0	0.962043225617629	0.585	0.345	0	FAPs	Nrip1
Glipr2	0	1.97128251431862	0.332	0.093	0	FAPs	Glipr2
Sirpa	0	1.97375714648222	0.349	0.11	0	FAPs	Sirpa
Il33	0	3.09096107136882	0.275	0.037	0	FAPs	Il33
S100a10	0	1.20474427346819	0.964	0.726	0	FAPs	S100a10
Itga6	0	-5.22959735570746	0.027	0.264	0	FAPs	Itga6
Glul	0	1.09342572759854	0.632	0.395	0	FAPs	Glul
Adamts12	0	2.15169392357936	0.311	0.074	0	FAPs	Adamts12
Tpm1	0	-3.63504451234398	0.424	0.66	0	FAPs	Tpm1
Tpm2	0	-4.41720239211875	0.155	0.391	0	FAPs	Tpm2
Trip10	0	0.971060456417154	0.461	0.225	0	FAPs	Trip10
Cd47	0	0.867575423635354	0.909	0.673	0	FAPs	Cd47
Tnc	0	-4.7502923208205	0.033	0.268	0	FAPs	Tnc
Pcdh19	0	0.783745406908604	0.368	0.133	0	FAPs	Pcdh19
Anpep	0	1.99275318328443	0.343	0.109	0	FAPs	Anpep
Vasn	0	0.989486228733535	0.571	0.337	0	FAPs	Vasn
Cd164	0	0.747153316707318	0.649	0.416	0	FAPs	Cd164
Bmper	0	3.34919989888657	0.267	0.035	0	FAPs	Bmper
Abca6	0	3.57656247104633	0.262	0.03	0	FAPs	Abca6
Ifi203	0	0.871461958579541	0.428	0.197	0	FAPs	Ifi203
Smim14	0	0.650165527142408	0.769	0.538	0	FAPs	Smim14
St3gal1	0	1.32484918984454	0.374	0.144	0	FAPs	St3gal1
Dtnbp1	0	1.07845887379779	0.468	0.239	0	FAPs	Dtnbp1
Agap1	0	1.06307256325606	0.46	0.231	0	FAPs	Agap1
Wnt11	0	3.72432508967167	0.257	0.028	0	FAPs	Wnt11
Gpc1	0	-3.323490307959	0.055	0.284	0	FAPs	Gpc1
Scd1	0	1.21495287756251	0.411	0.182	0	FAPs	Scd1
Anxa2	0	0.672379273273003	0.888	0.66	0	FAPs	Anxa2
Nrp2	0	-2.58885569422138	0.129	0.356	0	FAPs	Nrp2
Garre1	0	-2.37950375277298	0.19	0.417	0	FAPs	Garre1
Adam19	0	1.94013710230865	0.331	0.105	0	FAPs	Adam19
Rbp1	0	0.974565854741984	0.446	0.22	0	FAPs	Rbp1
Gstm2	0	1.11517371730801	0.412	0.186	0	FAPs	Gstm2
Lmcd1	0	-5.40514802876969	0.011	0.237	0	FAPs	Lmcd1
Rflnb	0	-3.58583303208415	0.084	0.31	0	FAPs	Rflnb
Carhsp1	0	1.08072173933418	0.422	0.196	0	FAPs	Carhsp1
Arhgap31	0	-2.57396829649803	0.179	0.404	0	FAPs	Arhgap31
Cemip2	0	-3.07182933259181	0.066	0.291	0	FAPs	Cemip2
Tcf15	0	-4.43663998253475	0.052	0.276	0	FAPs	Tcf15
Fhl1	0	0.777411077672349	0.486	0.262	0	FAPs	Fhl1
Nmb	0	3.11986427440646	0.264	0.041	0	FAPs	Nmb
Col4a1	0	0.698766527281775	0.837	0.614	0	FAPs	Col4a1
Vit	0	1.74611734690555	0.406	0.184	0	FAPs	Vit
Notch1	0	-3.13209360227913	0.091	0.313	0	FAPs	Notch1
Enah	0	-2.42481660707386	0.134	0.356	0	FAPs	Enah
Bcam	0	-5.78775752680142	0.012	0.233	0	FAPs	Bcam
Naalad2	0	2.0940923242183	0.288	0.067	0	FAPs	Naalad2
Nid2	0	1.69923803681434	0.325	0.105	0	FAPs	Nid2
Myo1b	0	-2.77066029466852	0.103	0.322	0	FAPs	Myo1b
1700019D03Rik	0	3.33432014734788	0.26	0.041	0	FAPs	1700019D03Rik
Idh1	0	1.14263332695248	0.419	0.2	0	FAPs	Idh1
Il1r1	0	1.3700759768934	0.388	0.17	0	FAPs	Il1r1
Il6ra	0	2.70496865735581	0.258	0.041	0	FAPs	Il6ra
Cyyr1	0	-6.38775181919104	0.011	0.228	0	FAPs	Cyyr1
Col8a2	0	-3.38291452719489	0.05	0.266	0	FAPs	Col8a2
Acvr2a	0	1.27130823145328	0.361	0.146	0	FAPs	Acvr2a
Adgrl4	0	-6.70443761714891	0.009	0.224	0	FAPs	Adgrl4
Sh3d19	0	1.10394814440492	0.43	0.216	0	FAPs	Sh3d19
Slco3a1	0	1.09851647732766	0.372	0.158	0	FAPs	Slco3a1
Ecrg4	0	-3.94597508996813	0.109	0.322	0	FAPs	Ecrg4
Dnm1	0	1.72586710191936	0.341	0.128	0	FAPs	Dnm1
Cnn2	0	-2.59907877713964	0.091	0.304	0	FAPs	Cnn2
Aopep	0	-1.79362438853309	0.196	0.409	0	FAPs	Aopep
Runx1t1	0	1.11502803828269	0.395	0.183	0	FAPs	Runx1t1
Fli1	0	-4.11273176765501	0.043	0.255	0	FAPs	Fli1
Ctsh	0	1.35046571867216	0.394	0.182	0	FAPs	Ctsh
Ptn	0	-2.98677658138289	0.146	0.358	0	FAPs	Ptn
Ifi30	0	1.12925043229895	0.427	0.215	0	FAPs	Ifi30
Plxna2	0	-2.78861539617216	0.091	0.301	0	FAPs	Plxna2
Maged2	0	1.35897041437449	0.426	0.217	0	FAPs	Maged2
Zbtb16	0	1.74894688357088	0.309	0.101	0	FAPs	Zbtb16
Ppl	0	2.30456542242125	0.266	0.059	0	FAPs	Ppl
C4b	0	3.34249551784509	0.255	0.048	0	FAPs	C4b
Cav2	0	-3.38868663203532	0.095	0.302	0	FAPs	Cav2
Etl4	0	-2.93491657247659	0.078	0.285	0	FAPs	Etl4
Csrp1	0	-2.31940026804194	0.187	0.393	0	FAPs	Csrp1
Myo1d	0	-3.57587320357669	0.027	0.233	0	FAPs	Myo1d
Emcn	0	-6.46890527307011	0.012	0.218	0	FAPs	Emcn
S100a11	0	0.732232435732485	0.914	0.709	0	FAPs	S100a11
Lpl	0	0.938625960605606	0.809	0.604	0	FAPs	Lpl
Podxl	0	-6.57536545862777	0.01	0.214	0	FAPs	Podxl
Sfrp1	0	2.09013536387503	0.298	0.094	0	FAPs	Sfrp1
Pla1a	0	2.37196025476361	0.245	0.042	0	FAPs	Pla1a
Txn1	0	1.09610714916187	0.935	0.733	0	FAPs	Txn1
Mme	0	1.99913326714058	0.31	0.108	0	FAPs	Mme
Adh1	0	1.31975876247553	0.295	0.093	0	FAPs	Adh1
Gm43289	0	3.08288465200902	0.243	0.041	0	FAPs	Gm43289
Hspg2	0	0.776446847417197	0.796	0.595	0	FAPs	Hspg2
Serpinh1	0	0.722632559516511	0.943	0.742	0	FAPs	Serpinh1
Lvrn	0	3.66993226922378	0.221	0.021	0	FAPs	Lvrn
Wnt16	0	-5.55571742192061	0.011	0.211	0	FAPs	Wnt16
Arhgap24	0	1.2618881304929	0.323	0.124	0	FAPs	Arhgap24
Adm	0	1.50209737940268	0.335	0.136	0	FAPs	Adm
Smpd3	0	3.29879184903443	0.229	0.03	0	FAPs	Smpd3
Il17d	0	2.07681685618393	0.289	0.09	0	FAPs	Il17d
Sema6a	0	-3.2153132849685	0.092	0.291	0	FAPs	Sema6a
Irak3	0	1.85520145184583	0.282	0.083	0	FAPs	Irak3
Il6	0	2.04585604854552	0.278	0.08	0	FAPs	Il6
Pitpnc1	0	-2.73879262401796	0.106	0.304	0	FAPs	Pitpnc1
Hsd11b1	0	2.09769111480048	0.289	0.091	0	FAPs	Hsd11b1
Galnt16	0	2.62647543324476	0.237	0.039	0	FAPs	Galnt16
Ackr1	0	1.74311073897155	0.229	0.032	0	FAPs	Ackr1
Ctsl	0	0.462353289775267	0.962	0.765	0	FAPs	Ctsl
Ifrd1	0	0.750511250756878	0.79	0.594	0	FAPs	Ifrd1
Ramp1	0	1.27324052360851	0.336	0.14	0	FAPs	Ramp1
Nhsl1	0	2.29348288322858	0.252	0.056	0	FAPs	Nhsl1
Marcks	0	0.867744325098249	0.939	0.743	0	FAPs	Marcks
Rgs3	0	-3.02480301542748	0.083	0.278	0	FAPs	Rgs3
Fez1	0	1.82571332406712	0.288	0.094	0	FAPs	Fez1
Cilp2	0	-5.05855277404483	0.026	0.219	0	FAPs	Cilp2
Tmsb10	0	0.702301602098657	0.963	0.77	0	FAPs	Tmsb10
Fry	0	-3.44062627462882	0.047	0.239	0	FAPs	Fry
Tagln	0	-5.94276933481063	0.051	0.243	0	FAPs	Tagln
Cd300lg	0	-5.18401014002355	0.024	0.216	0	FAPs	Cd300lg
Mmrn2	0	-5.60456337884862	0.016	0.205	0	FAPs	Mmrn2
Rasal2	0	-2.84702721147294	0.077	0.265	0	FAPs	Rasal2
Gimap6	0	-5.21781280865895	0.023	0.211	0	FAPs	Gimap6
Rasip1	0	-6.32810595511029	0.009	0.197	0	FAPs	Rasip1
Acta2	0	-5.81937263554532	0.113	0.301	0	FAPs	Acta2
Dock11	0	1.66485180539953	0.284	0.096	0	FAPs	Dock11
Ptges	0	2.1261228218283	0.268	0.081	0	FAPs	Ptges
Myct1	0	-6.33349727825697	0.009	0.196	0	FAPs	Myct1
Naaa	0	1.68570823638315	0.286	0.099	0	FAPs	Naaa
Ggt5	0	2.50167675702296	0.229	0.044	0	FAPs	Ggt5
Palld	0	-2.35392257514249	0.195	0.38	0	FAPs	Palld
C7	0	4.52109482198632	0.199	0.015	0	FAPs	C7
Ptp4a3	0	-3.17875219544344	0.13	0.314	0	FAPs	Ptp4a3
Cldn5	0	-6.35063191761394	0.013	0.197	0	FAPs	Cldn5
Arsi	0	3.2129018444024	0.215	0.031	0	FAPs	Arsi
Edil3	0	-3.8206786702116	0.021	0.204	0	FAPs	Edil3
Fgf7	0	1.60585457063966	0.285	0.103	0	FAPs	Fgf7
Ctla2a	0	-6.22162803638549	0.012	0.194	0	FAPs	Ctla2a
Cd82	0	-4.06151057156144	0.022	0.203	0	FAPs	Cd82
Kcnma1	0	-4.13724102959593	0.016	0.196	0	FAPs	Kcnma1
S100a6	0	1.01684265277907	0.997	0.818	0	FAPs	S100a6
Sorbs2	0	-6.33591814414412	0.008	0.187	0	FAPs	Sorbs2
Psap	0	0.613409112845109	0.945	0.767	0	FAPs	Psap
Alpl	0	-4.13075965739469	0.046	0.223	0	FAPs	Alpl
Aldh1a1	0	1.72307401972956	0.26	0.083	0	FAPs	Aldh1a1
Rassf3	0	-3.32716898614292	0.063	0.239	0	FAPs	Rassf3
Notch3	0	-3.81178928922617	0.044	0.22	0	FAPs	Notch3
Ptprd	0	-2.54621397755447	0.211	0.386	0	FAPs	Ptprd
Gm33869	0	4.07021891873716	0.19	0.015	0	FAPs	Gm33869
Bglap2	0	-5.75765123364226	0.044	0.218	0	FAPs	Bglap2
Fgfr2	0	-3.07140688801196	0.046	0.22	0	FAPs	Fgfr2
C1qtnf9	0	-6.49296629436737	0.007	0.18	0	FAPs	C1qtnf9
Adamtsl4	0	1.96500297047881	0.249	0.077	0	FAPs	Adamtsl4
Mmp19	0	2.6180833043201	0.213	0.041	0	FAPs	Mmp19
Mcam	0	-5.11254269092768	0.012	0.184	0	FAPs	Mcam
Cav1	0	-2.7602770928142	0.378	0.549	0	FAPs	Cav1
Rab7b	0	1.99176210002774	0.248	0.077	0	FAPs	Rab7b
Clic5	0	-4.51077959732061	0.043	0.214	0	FAPs	Clic5
Prdm8	0	3.83227307053358	0.187	0.017	0	FAPs	Prdm8
Vim	0	0.904585686458297	0.984	0.815	0	FAPs	Vim
Col12a1	0	-3.56785846683315	0.22	0.389	0	FAPs	Col12a1
Apold1	0	-6.14065552931698	0.011	0.18	0	FAPs	Apold1
Dlx5	0	-3.51876384466934	0.035	0.203	0	FAPs	Dlx5
Adamts9	0	-3.20754884134905	0.058	0.225	0	FAPs	Adamts9
Scg3	0	2.58065064912977	0.203	0.037	0	FAPs	Scg3
Gng11	0	-2.32715568708872	0.565	0.73	0	FAPs	Gng11
Chad	0	-5.12668699370728	0.032	0.197	0	FAPs	Chad
Bglap	0	-5.57797925042495	0.053	0.217	0	FAPs	Bglap
F11r	0	-5.19775895182039	0.013	0.177	0	FAPs	F11r
Cthrc1	0	-3.30169526603341	0.049	0.213	0	FAPs	Cthrc1
Tiam1	0	3.03866086080308	0.189	0.026	0	FAPs	Tiam1
Tnfsf9	0	1.88811358923392	0.232	0.069	0	FAPs	Tnfsf9
Col4a5	0	2.34372591111115	0.213	0.051	0	FAPs	Col4a5
Pir	0	1.75254341370709	0.222	0.06	0	FAPs	Pir
Ptprz1	0	-6.19591420332372	0.005	0.167	0	FAPs	Ptprz1
Epb41	0	-3.04493828203429	0.043	0.205	0	FAPs	Epb41
Camk1d	0	2.22475239690621	0.223	0.062	0	FAPs	Camk1d
Myh9	0	-1.57167717838328	0.399	0.559	0	FAPs	Myh9
Ecscr	0	-3.76555898087824	0.044	0.203	0	FAPs	Ecscr
Cnn3	0	-1.44479969523084	0.443	0.6	0	FAPs	Cnn3
Ushbp1	0	-6.17096496950984	0.007	0.163	0	FAPs	Ushbp1
Sncg	0	-5.75573133512735	0.013	0.167	0	FAPs	Sncg
Net1	0	-3.80516662753566	0.02	0.174	0	FAPs	Net1
Pcp4l1	0	-5.00692404072036	0.017	0.17	0	FAPs	Pcp4l1
Tm4sf1	0	-2.26871688805083	0.407	0.559	0	FAPs	Tm4sf1
Ppfibp2	0	-3.08479724360695	0.023	0.175	0	FAPs	Ppfibp2
Gpsm3	0	1.9568091314435	0.194	0.042	0	FAPs	Gpsm3
Scarb1	0	-4.32061760897353	0.028	0.179	0	FAPs	Scarb1
Tie1	0	-6.37556673356566	0.007	0.157	0	FAPs	Tie1
Adgrg1	0	-6.21445901600187	0.007	0.155	0	FAPs	Adgrg1
Epha2	0	-5.51911460957094	0.006	0.153	0	FAPs	Epha2
Slc16a9	0	2.52982401636083	0.187	0.04	0	FAPs	Slc16a9
Plekho1	0	-3.75355221699994	0.026	0.172	0	FAPs	Plekho1
Chodl	0	-5.1872911724293	0.017	0.162	0	FAPs	Chodl
Nrarp	0	-6.05307474101374	0.006	0.151	0	FAPs	Nrarp
Opcml	0	2.80839013494815	0.169	0.026	0	FAPs	Opcml
Pygl	0	2.50134767297597	0.181	0.038	0	FAPs	Pygl
Icam2	0	-6.27914265267493	0.005	0.147	0	FAPs	Icam2
Scx	0	-4.63458995442462	0.009	0.151	0	FAPs	Scx
Pdgfb	0	-6.0695880166983	0.007	0.149	0	FAPs	Pdgfb
Gsn	0	3.38528345120093	1	0.859	0	FAPs	Gsn
Ggta1	0	-4.11403761789181	0.018	0.159	0	FAPs	Ggta1
Tspan15	0	-5.04350579417046	0.011	0.151	0	FAPs	Tspan15
Sdk1	0	3.25187143457095	0.153	0.018	0	FAPs	Sdk1
Rtn1	0	2.78949983453694	0.158	0.023	0	FAPs	Rtn1
Aldh1a2	0	3.8100952609603	0.147	0.015	0	FAPs	Aldh1a2
Ablim3	0	-6.04276635905221	0.007	0.138	0	FAPs	Ablim3
Sox17	0	-6.33462855082974	0.008	0.138	0	FAPs	Sox17
Sox18	0	-6.47363208251863	0.005	0.135	0	FAPs	Sox18
Engase	0	3.02063489700952	0.159	0.029	0	FAPs	Engase
Rasgrp3	0	-6.48818305726352	0.005	0.135	0	FAPs	Rasgrp3
Ahnak	0	0.733652165012153	0.965	0.835	0	FAPs	Ahnak
Pgm5	0	-5.90442900055634	0.005	0.134	0	FAPs	Pgm5
Rps28	0	0.39805877673184	0.973	0.845	0	FAPs	Rps28
Gvin-ps7	0	-7.11333777381558	0.005	0.131	0	FAPs	Gvin-ps7
D630033O11Rik	0	3.64836163368126	0.139	0.014	0	FAPs	D630033O11Rik
Rapgef5	0	-6.2348952076511	0.005	0.13	0	FAPs	Rapgef5
Stmn4	0	3.50249767886702	0.146	0.021	0	FAPs	Stmn4
Il1rl2	0	3.61450079883511	0.14	0.017	0	FAPs	Il1rl2
Klf4	0	0.835412088838206	0.967	0.847	0	FAPs	Klf4
Islr2	0	3.21158681393814	0.136	0.017	0	FAPs	Islr2
Ifitm3	0	0.344442728668104	0.976	0.874	0	FAPs	Ifitm3
Ftl1	0	0.699146368458409	0.975	0.879	0	FAPs	Ftl1
Rps4x	0	0.471903077901782	0.981	0.906	0	FAPs	Rps4x
Rps20	0	0.3761622210521	0.981	0.914	0	FAPs	Rps20
Egr1	0	0.534892528593224	0.963	0.906	0	FAPs	Egr1
Rps12	0	0.386272586880656	0.986	0.933	0	FAPs	Rps12
Aplp2	0	-1.17598554036875	0.719	0.771	0	FAPs	Aplp2
mt-Nd4	0	-0.73494133665216	0.94	0.889	0	FAPs	mt-Nd4
Fth1	0	0.777927552819868	0.995	0.951	0	FAPs	Fth1
Eef1a1	0	0.33156447726051	0.992	0.953	0	FAPs	Eef1a1
mt-Cytb	0	-0.959952507133119	0.972	0.934	0	FAPs	mt-Cytb
Rplp1	0	0.354978596096134	0.991	0.958	0	FAPs	Rplp1
H3f3a	0	-0.542528616787102	0.951	0.92	0	FAPs	H3f3a
mt-Rnr1	0	-0.833233529363127	0.927	0.94	0	FAPs	mt-Rnr1
Tpt1	0	0.30466604773278	0.997	0.986	0	FAPs	Tpt1
Rn18s-rs5	0	-0.722503815687147	0.989	0.998	0	FAPs	Rn18s-rs5
mt-Rnr2	0	-0.876313749781668	0.975	0.981	0	FAPs	mt-Rnr2
Cxxc5	5.61289223548495e-308	1.01378556771285	0.414	0.202	1.43830363534302e-303	FAPs	Cxxc5
Ccl2	9.10256031418793e-308	2.91588656010029	0.252	0.087	2.33253108051066e-303	FAPs	Ccl2
Nenf	1.23961154462368e-307	0.538875316879013	0.86	0.597	3.17650458309817e-303	FAPs	Nenf
2810025M15Rik	2.07565517907036e-307	-3.18450583998345	0.053	0.215	5.31886639636779e-303	FAPs	2810025M15Rik
Stk17b	2.82714078809781e-306	-2.1969364744098	0.078	0.255	7.24454826950064e-302	FAPs	Stk17b
Ecm2	3.94547792014841e-306	0.648672466836951	0.586	0.333	1.01102871703803e-301	FAPs	Ecm2
Slco2b1	4.54221120595294e-306	1.31971058699467	0.22	0.059	1.16394162152544e-301	FAPs	Slco2b1
Bdh2	4.65498547022182e-306	2.50707155193152	0.167	0.033	1.19284002674434e-301	FAPs	Bdh2
Itgb3	1.08064378015431e-305	2.48382999824642	0.157	0.028	2.76914968664542e-301	FAPs	Itgb3
Dennd2a	1.18640666937226e-305	1.4027809679639	0.266	0.091	3.04016709026642e-301	FAPs	Dennd2a
Tmem159	1.93400301522372e-305	1.14175585670763	0.391	0.188	4.95588272651079e-301	FAPs	Tmem159
Fndc3b	4.61772856987902e-305	0.624541794617608	0.742	0.49	1.1832929460315e-300	FAPs	Fndc3b
Ski	1.62111357770411e-304	0.630769947239001	0.748	0.523	4.15410354286677e-300	FAPs	Ski
Tnfrsf19	3.7294107513184e-304	-5.24772437145355	0.005	0.129	9.55661505025341e-300	FAPs	Tnfrsf19
Pid1	2.30191065316676e-303	1.13144551024482	0.392	0.19	5.89864604873983e-299	FAPs	Pid1
Junb	3.8404536841395e-303	0.499531211956864	0.961	0.915	9.84116256560747e-299	FAPs	Junb
Ptma	1.00779624007574e-302	-0.441336858841777	0.991	0.968	2.58247786519409e-298	FAPs	Ptma
Dapk2	2.1082941946625e-302	-2.89763713429445	0.056	0.217	5.40250387382265e-298	FAPs	Dapk2
Blvrb	3.57306391924289e-302	0.653895850687089	0.528	0.304	9.15597629305991e-298	FAPs	Blvrb
Basp1	1.91870414796037e-301	1.38958451070573	0.348	0.155	4.91667937914844e-297	FAPs	Basp1
Serpina3c	1.65476664861549e-300	4.2482152287635	0.112	0.008	4.24033953707719e-296	FAPs	Serpina3c
Hic1	2.3069572845184e-299	1.34857363245033	0.289	0.109	5.91157804157841e-295	FAPs	Hic1
Rgma	1.41442123674377e-298	1.45068872525505	0.277	0.101	3.62445441915592e-294	FAPs	Rgma
C1qtnf2	3.00735291546689e-297	1.67794823477696	0.278	0.106	7.7063418458839e-293	FAPs	C1qtnf2
Jak1	5.36490924208854e-296	0.678018631974563	0.712	0.504	1.37475799328519e-291	FAPs	Jak1
Rora	5.50434357180663e-296	0.565343979873594	0.708	0.453	1.41048804027545e-291	FAPs	Rora
Zbtb20	4.66782428602053e-295	0.326705530741183	0.966	0.846	1.19612997329276e-290	FAPs	Zbtb20
Kank3	4.94067240556407e-294	-4.96689932785872	0.014	0.142	1.26604730392579e-289	FAPs	Kank3
Rps15a	7.93204340516856e-294	0.317092233710308	0.975	0.888	2.03258612257444e-289	FAPs	Rps15a
Rpl39	1.0609567714114e-293	0.320274515890607	0.981	0.886	2.71870172674171e-289	FAPs	Rpl39
Ccn4	2.17862796965347e-293	-3.43662435858716	0.02	0.155	5.582734172237e-289	FAPs	Ccn4
Dcun1d3	1.55545507589519e-292	1.4217637706748	0.286	0.111	3.98585363198143e-288	FAPs	Dcun1d3
Gpr153	3.19731433156216e-292	1.5777318681452	0.292	0.119	8.19311797462803e-288	FAPs	Gpr153
Socs3	3.19465342619754e-291	0.656624868093949	0.847	0.702	8.18629940463119e-287	FAPs	Socs3
Arpc1b	1.31510622841679e-290	0.516609788108849	0.75	0.517	3.36995971031802e-286	FAPs	Arpc1b
Rps24	4.87535807076734e-290	0.328521627602781	0.987	0.944	1.24931050563413e-285	FAPs	Rps24
Bag3	1.20208319824132e-289	0.778346361547839	0.66	0.442	3.08033819549339e-285	FAPs	Bag3
Ccl8	2.34897663047097e-289	4.59987456551875	0.106	0.007	6.01925261558185e-285	FAPs	Ccl8
Dll4	4.49327947234568e-289	-6.55325614844634	0.005	0.122	1.15140286478858e-284	FAPs	Dll4
Cyp1b1	6.59627914943076e-289	1.85888290923973	0.188	0.047	1.69029653204163e-284	FAPs	Cyp1b1
Agtr1a	9.70088150239203e-289	1.94307971827222	0.163	0.033	2.48585088498796e-284	FAPs	Agtr1a
Grn	1.00362426510348e-288	0.685872597861853	0.624	0.393	2.57178717932766e-284	FAPs	Grn
Zcchc24	1.55326190545562e-288	0.769945335934064	0.553	0.327	3.98023363273001e-284	FAPs	Zcchc24
Bgn	2.2129497498294e-288	0.471916048730955	0.826	0.544	5.67068373393783e-284	FAPs	Bgn
Taok3	8.50598959310392e-288	1.13822798931255	0.359	0.168	2.17965983323288e-283	FAPs	Taok3
Runx2	9.37124354491842e-288	-2.70287692300651	0.063	0.222	2.40138115838534e-283	FAPs	Runx2
Adamtsl1	1.42995607973035e-287	1.19330047036338	0.359	0.165	3.66426245430902e-283	FAPs	Adamtsl1
Tcf7l1	1.69282929946125e-287	1.0462017635737	0.375	0.179	4.33787507986944e-283	FAPs	Tcf7l1
Efna1	3.85466417383651e-287	-3.96355729300113	0.021	0.154	9.87757694545606e-283	FAPs	Efna1
Ces1d	4.34714742409138e-287	4.33754240047448	0.104	0.007	1.11395652742342e-282	FAPs	Ces1d
Vldlr	9.50801985618761e-287	1.21981461294076	0.334	0.148	2.43643008814808e-282	FAPs	Vldlr
Trib1	1.93054332691438e-286	0.834361632255436	0.459	0.238	4.9470172752181e-282	FAPs	Trib1
Actb	1.05397983586678e-285	-0.553176313269998	0.991	0.971	2.70082332940862e-281	FAPs	Actb
Dlx6	1.32938958739916e-285	-4.76209514961879	0.005	0.122	3.40656081771036e-281	FAPs	Dlx6
Gnas	5.342575754635e-285	-0.795906696392821	0.969	0.934	1.36903503712522e-280	FAPs	Gnas
Coro2b	1.57141056721041e-284	1.19784493538936	0.247	0.083	4.02673957847668e-280	FAPs	Coro2b
Gcnt2	1.9658238529969e-284	-4.24698588571909	0.014	0.14	5.03742362330456e-280	FAPs	Gcnt2
Serpina3n	1.83860893830804e-283	1.6265832238538	0.259	0.093	4.71143540441436e-279	FAPs	Serpina3n
Fkbp9	2.63402758020566e-283	0.581324142186751	0.715	0.464	6.749695674277e-279	FAPs	Fkbp9
Hbegf	6.00401513589364e-283	-2.60828337101651	0.1	0.272	1.53852887857275e-278	FAPs	Hbegf
Dkk3	6.88204984793662e-281	-2.46335529217914	0.065	0.224	1.76352527353376e-276	FAPs	Dkk3
Errfi1	1.10103826914291e-280	0.538071651813265	0.801	0.561	2.82141056467872e-276	FAPs	Errfi1
Kitl	1.1186897271551e-280	-2.55286200073825	0.172	0.341	2.86664242583493e-276	FAPs	Kitl
Slit2	1.12915659668249e-280	-3.19142555950482	0.029	0.168	2.89346377899889e-276	FAPs	Slit2
Creb3l1	5.39400289511951e-280	0.916271365259762	0.476	0.261	1.38221324187437e-275	FAPs	Creb3l1
Fxyd1	3.01101989800515e-279	0.265027528844724	0.82	0.543	7.71573848863821e-275	FAPs	Fxyd1
Ptx3	3.58356382701449e-279	3.31313994018187	0.185	0.05	9.18288230672463e-275	FAPs	Ptx3
Ccdc85a	2.20640332830471e-278	-6.14651823547013	0.006	0.12	5.65390852878083e-274	FAPs	Ccdc85a
Kcnb1	2.26211800421494e-278	-5.3171085189978	0.007	0.124	5.79667738580078e-274	FAPs	Kcnb1
Lrrc17	5.61396369693142e-278	1.52781078669632	0.283	0.114	1.43857819733868e-273	FAPs	Lrrc17
Dach1	7.27330936021626e-278	-5.7412130391229	0.008	0.125	1.86378552355542e-273	FAPs	Dach1
Insig1	8.11671726258399e-277	1.05781945412439	0.404	0.207	2.07990879853715e-272	FAPs	Insig1
Cotl1	1.01310343387259e-276	1.51070627605438	0.234	0.077	2.59607754929852e-272	FAPs	Cotl1
Aqp7	2.08467127236602e-276	-6.150693089798	0.006	0.12	5.34197013543792e-272	FAPs	Aqp7
Cracr2b	1.36327861467171e-275	-4.78728971506387	0.011	0.13	3.49340145009625e-271	FAPs	Cracr2b
Tslp	1.83858741037746e-275	2.75514330345442	0.132	0.02	4.71138023909224e-271	FAPs	Tslp
Actn4	2.59870570521346e-275	-1.31099764956191	0.468	0.597	6.65918336960949e-271	FAPs	Actn4
Poglut3	2.98468480860091e-275	1.21936971488266	0.376	0.189	7.64825482203984e-271	FAPs	Poglut3
Efnb2	4.25988243717235e-275	-2.89269339343465	0.078	0.237	1.09159487452541e-270	FAPs	Efnb2
Il6st	6.31039599857317e-275	0.475612956442102	0.73	0.493	1.61703897463438e-270	FAPs	Il6st
Ppp2r2b	1.11322656576556e-274	2.69179315167625	0.128	0.018	2.85264307477425e-270	FAPs	Ppp2r2b
Fgfr3	1.14278852568039e-274	-4.39053185054578	0.009	0.127	2.928395597056e-270	FAPs	Fgfr3
Rgs5	3.5405313358885e-274	-5.83334222913796	0.03	0.163	9.07261154821428e-270	FAPs	Rgs5
Pdpn	6.87260426505569e-274	0.725692515062528	0.473	0.255	1.76110484292052e-269	FAPs	Pdpn
Pcsk5	7.07469438292592e-274	1.35408294205448	0.285	0.113	1.81289043562477e-269	FAPs	Pcsk5
Angpt1	2.06378825282763e-273	1.94770188465309	0.214	0.067	5.2884573978708e-269	FAPs	Angpt1
Ostn	3.85254269107693e-273	-5.70469159809425	0.019	0.145	9.87214064588463e-269	FAPs	Ostn
Arl4a	5.18254664785548e-273	0.734388427232058	0.529	0.316	1.32802757851297e-268	FAPs	Arl4a
Lama5	1.60740023000131e-272	-5.52816735470645	0.007	0.12	4.11896308937836e-268	FAPs	Lama5
Pla2g4a	1.63165199401028e-272	1.87378627481891	0.207	0.064	4.18110823465134e-268	FAPs	Pla2g4a
Zfhx4	2.4058318507992e-272	0.494591121758797	0.712	0.441	6.16494411767294e-268	FAPs	Zfhx4
Ackr2	3.69894138581631e-272	2.93437696761441	0.116	0.013	9.47853730115428e-268	FAPs	Ackr2
Cndp2	7.54557248985005e-272	1.41361523019011	0.244	0.086	1.93355295052408e-267	FAPs	Cndp2
Lamp2	2.9838836763232e-270	0.474259116682705	0.856	0.64	7.64620192057819e-266	FAPs	Lamp2
Nfkb1	1.39663958590114e-269	1.05656172566804	0.491	0.288	3.57888893887168e-265	FAPs	Nfkb1
Chd7	2.61510304167994e-269	-4.60163636244831	0.011	0.128	6.70120154430484e-265	FAPs	Chd7
Rhoq	3.88067592714295e-269	0.92464808858601	0.474	0.276	9.94423206330382e-265	FAPs	Rhoq
Rgmb	1.67935029076628e-267	0.832240810363896	0.417	0.21	4.30333512008859e-263	FAPs	Rgmb
Rps5	2.38954149898988e-267	0.282588184315655	0.974	0.889	6.12320009116157e-263	FAPs	Rps5
Cblb	2.35526910109538e-266	1.18923014822137	0.306	0.132	6.03537707155692e-262	FAPs	Cblb
Serinc3	1.73932495233288e-265	-1.48902373605265	0.601	0.686	4.457020190353e-261	FAPs	Serinc3
Ybx3	4.35500062528547e-264	0.405272763204945	0.804	0.602	1.1159689102294e-259	FAPs	Ybx3
Scd2	1.8962296553034e-263	0.785500671379348	0.544	0.338	4.85908849171497e-259	FAPs	Scd2
Mtss1	1.3301833180426e-262	-2.57258079798218	0.061	0.213	3.40859475248417e-258	FAPs	Mtss1
Myl9	4.66442404153981e-262	-4.12229934740143	0.118	0.28	1.19525866064458e-257	FAPs	Myl9
Npnt	4.73362252578432e-262	-4.50044805939561	0.01	0.123	1.21299077223223e-257	FAPs	Npnt
Il18	8.07911431567866e-262	2.6296266175092	0.154	0.034	2.07027304339266e-257	FAPs	Il18
Cdh11	1.79632506574372e-261	-2.19099897163173	0.161	0.323	4.60308298096828e-257	FAPs	Cdh11
Rap2a	6.90363196709012e-261	0.947730118258204	0.344	0.159	1.76905569156684e-256	FAPs	Rap2a
Srebf2	1.12966731809872e-260	0.896654187526994	0.423	0.225	2.89477250262798e-256	FAPs	Srebf2
Nedd9	1.71498414297814e-260	-2.06827830047638	0.16	0.332	4.39464686638148e-256	FAPs	Nedd9
Sdc3	5.82112047088052e-260	-2.32265646277671	0.069	0.223	1.49166212066313e-255	FAPs	Sdc3
Ccdc3	1.55481460058291e-259	-1.92682854221193	0.101	0.266	3.9842124139937e-255	FAPs	Ccdc3
Gm13889	9.92664612341912e-259	-4.00413799444822	0.066	0.213	2.54370306912615e-254	FAPs	Gm13889
Cd59a	5.81661891749679e-258	-3.44199501817411	0.027	0.154	1.49050859760855e-253	FAPs	Cd59a
Klhl13	5.05756845000141e-257	1.22188958080901	0.299	0.129	1.29600191531286e-252	FAPs	Klhl13
Car4	5.52988797658676e-257	-6.0980932101134	0.007	0.115	1.41703379400036e-252	FAPs	Car4
P4hb	9.88215038971462e-257	0.522084587373408	0.77	0.527	2.53230103736437e-252	FAPs	P4hb
Calr	1.07992469145383e-256	0.486923482199879	0.886	0.696	2.76730702185044e-252	FAPs	Calr
Rbms1	1.25554046816476e-256	0.40933723978339	0.832	0.641	3.2173224496722e-252	FAPs	Rbms1
Txndc5	1.28826100025477e-255	0.741930545224193	0.541	0.328	3.30116881315284e-251	FAPs	Txndc5
Casp4	1.60473883256628e-255	1.01474971478571	0.263	0.099	4.11214325845108e-251	FAPs	Casp4
Ednrb	2.08983867821628e-254	-6.81565644471705	0.004	0.107	5.35521161292922e-250	FAPs	Ednrb
Fam111a	2.76824331147024e-254	1.13447208999158	0.243	0.087	7.0936234856425e-250	FAPs	Fam111a
Cilp	7.93516326446916e-254	0.718984084242474	0.284	0.112	2.03338558652022e-249	FAPs	Cilp
Dkk2	1.34074141127919e-253	1.72720171549071	0.228	0.08	3.43564986640293e-249	FAPs	Dkk2
Tgfb2	1.35361625400901e-253	0.87638099178676	0.477	0.275	3.46864165089808e-249	FAPs	Tgfb2
Plac8	1.49721738835549e-253	3.39745502307961	0.104	0.01	3.83661955766094e-249	FAPs	Plac8
Ret	5.31683047435063e-253	1.94125955342923	0.168	0.042	1.36243780905235e-248	FAPs	Ret
Lsamp	1.16612922960174e-252	2.06506046747121	0.174	0.047	2.98820615085447e-248	FAPs	Lsamp
Pamr1	2.65535694185545e-251	1.19822340404017	0.275	0.112	6.8043521635046e-247	FAPs	Pamr1
She	2.67093272745644e-251	-6.16016926273871	0.004	0.107	6.84426511410712e-247	FAPs	She
Glud1	8.22025516893309e-251	0.634210799279573	0.627	0.426	2.1064403870391e-246	FAPs	Glud1
Tsc22d1	1.75752491482265e-250	-1.56968144449451	0.432	0.549	4.50365759423303e-246	FAPs	Tsc22d1
Reps2	3.21905821544193e-250	2.23611582418157	0.155	0.036	8.24883667706995e-246	FAPs	Reps2
Antxr1	8.09610166844217e-250	0.618652296846245	0.601	0.372	2.07462605253831e-245	FAPs	Antxr1
Bmp4	4.94166762085437e-249	0.996622846003829	0.335	0.154	1.26630232784393e-244	FAPs	Bmp4
Runx1	6.33944367287801e-248	-1.38801880571577	0.248	0.422	1.62448244117499e-243	FAPs	Runx1
Insc	9.05184960381063e-248	-5.60737593297868	0.003	0.104	2.31953646097647e-243	FAPs	Insc
Rbp4	9.33254205833793e-248	1.8684811187617	0.197	0.062	2.39146390244909e-243	FAPs	Rbp4
Tnn	1.0758731082191e-247	-5.44554758997197	0.017	0.132	2.75692483981146e-243	FAPs	Tnn
Myl12a	1.45760632134831e-247	-0.769274407620901	0.78	0.783	3.73511619845504e-243	FAPs	Myl12a
P2ry1	1.69939969564162e-247	2.62086414866077	0.132	0.025	4.35471172008164e-243	FAPs	P2ry1
Rasgrf2	1.86454422273088e-247	-5.09748682053337	0.008	0.114	4.77789457074789e-243	FAPs	Rasgrf2
Gata2	9.85151660225807e-247	-6.08005852584495	0.005	0.107	2.52445112932863e-242	FAPs	Gata2
Unc45b	1.36011845285636e-245	-4.39921540909491	0.02	0.136	3.48530353544443e-241	FAPs	Unc45b
H3f3b	1.59201393192129e-245	-0.442331038490881	0.978	0.942	4.07953570054831e-241	FAPs	H3f3b
Pcdh17	2.04946911035218e-245	-3.80093200400459	0.018	0.133	5.25176459527745e-241	FAPs	Pcdh17
Samd5	5.71339178948898e-245	-4.68354857240495	0.008	0.114	1.46405664605655e-240	FAPs	Samd5
Pax7	6.48571302825752e-245	-5.88588065202454	0.006	0.108	1.66196396349099e-240	FAPs	Pax7
Samd4b	6.82204993023407e-245	0.784870627194298	0.49	0.294	1.74815029462248e-240	FAPs	Samd4b
Arap3	1.75111761506788e-244	-5.59183362515444	0.006	0.109	4.48723888861143e-240	FAPs	Arap3
Hspa5	1.23300051526248e-243	0.463679195543119	0.96	0.832	3.1595638203601e-239	FAPs	Hspa5
Arap1	1.46889217660356e-243	1.5442255143391	0.245	0.096	3.76403620254662e-239	FAPs	Arap1
Rpl10	1.64337301690381e-242	0.339284895126974	0.964	0.858	4.211143355816e-238	FAPs	Rpl10
Rab3il1	1.85570145581371e-242	1.42055326110367	0.263	0.109	4.75523498052264e-238	FAPs	Rab3il1
Tns3	4.24643085235779e-242	-2.12603889673879	0.066	0.213	1.08814790591668e-237	FAPs	Tns3
mt-Nd1	4.73706362347198e-242	-0.554597482935195	0.965	0.926	1.21387255351469e-237	FAPs	mt-Nd1
Igsf8	5.79703635758294e-242	1.12658103113832	0.325	0.154	1.48549056663063e-237	FAPs	Igsf8
Hspb1	5.98690755125176e-242	-1.75274917746684	0.5	0.605	1.53414506000826e-237	FAPs	Hspb1
Ppia	1.1122135586921e-241	-0.410081153572848	0.958	0.913	2.85004724414851e-237	FAPs	Ppia
Rhou	1.0963991831969e-240	1.7599929350669	0.201	0.066	2.80952290694207e-236	FAPs	Rhou
Hmgcs1	1.15875717720906e-240	1.03338103648566	0.431	0.249	2.96931526659821e-236	FAPs	Hmgcs1
Gm43430	2.83318445850472e-240	1.57892320803677	0.209	0.071	7.26003517491835e-236	FAPs	Gm43430
Mitf	1.86702634069616e-239	1.51576545262454	0.223	0.08	4.78425499803391e-235	FAPs	Mitf
Map3k8	2.39878932347106e-239	0.8739758017323	0.335	0.157	6.14689764139458e-235	FAPs	Map3k8
Hmgb1	3.44097525689466e-239	-0.664071315605689	0.788	0.786	8.81749909579256e-235	FAPs	Hmgb1
Robo4	6.32824000314283e-239	-6.79879828426174	0.003	0.1	1.62161150080535e-234	FAPs	Robo4
Nfil3	9.26761521400783e-239	0.864835752251513	0.448	0.256	2.37482639858951e-234	FAPs	Nfil3
Syne1	2.94620342187292e-238	-1.76815479802837	0.225	0.391	7.54964626854935e-234	FAPs	Syne1
Prkch	3.09188562132675e-238	-5.4627648145534	0.008	0.109	7.9229569046498e-234	FAPs	Prkch
Luzp1	1.12018195834985e-237	-1.43346694489924	0.339	0.49	2.87046626827149e-233	FAPs	Luzp1
Pkp4	1.625687474825e-237	-3.20057447762768	0.038	0.165	4.16582415423907e-233	FAPs	Pkp4
Mertk	1.66406966957338e-236	-3.24744857149068	0.02	0.135	4.26417852828178e-232	FAPs	Mertk
Tspan5	3.16450798544015e-236	1.32296010335095	0.215	0.074	8.10905171269039e-232	FAPs	Tspan5
Dram1	3.35745459520645e-236	1.66952054873804	0.228	0.087	8.60347740021654e-232	FAPs	Dram1
Wnt5b	3.46193302227709e-236	-3.76320185751177	0.011	0.118	8.87120336958505e-232	FAPs	Wnt5b
Man2a1	6.85553966308615e-236	0.766158098427637	0.469	0.275	1.75673203866583e-231	FAPs	Man2a1
Fgfr4	1.64353473325703e-235	-5.61461773612123	0.005	0.104	4.21155775397114e-231	FAPs	Fgfr4
Fnbp1l	2.44322401072574e-235	-2.72957743957983	0.063	0.202	6.26076152748471e-231	FAPs	Fnbp1l
Tmem43	3.73121993231465e-235	1.067089457215	0.37	0.196	9.56125107655629e-231	FAPs	Tmem43
Tspan2	1.72729460999003e-234	-2.92005990296281	0.043	0.172	4.42619243809946e-230	FAPs	Tspan2
mt-Nd2	2.12931539879316e-234	-0.699797328948376	0.925	0.89	5.45637070940747e-230	FAPs	mt-Nd2
Uchl1	3.6951656150423e-234	2.39783870634982	0.131	0.026	9.4688618885459e-230	FAPs	Uchl1
Rpl37a	6.71571394731909e-234	0.29192595617585	0.986	0.933	1.72090169900052e-229	FAPs	Rpl37a
Ston2	2.37307900475631e-233	1.47687266322191	0.211	0.074	6.08101494968804e-229	FAPs	Ston2
Il13ra1	3.42281531956981e-233	1.44874065737582	0.234	0.09	8.77096425639764e-229	FAPs	Il13ra1
Nox4	1.14701520802066e-232	1.56192277349024	0.21	0.073	2.93922647055295e-228	FAPs	Nox4
Rpl35a	1.18135026514999e-232	0.303559642450228	0.974	0.885	3.02721005444684e-228	FAPs	Rpl35a
Smpdl3a	1.7554770033343e-232	0.55948728455963	0.453	0.247	4.49840982104413e-228	FAPs	Smpdl3a
Sema5a	7.80827364393221e-232	1.23999134001401	0.267	0.113	2.00087012125763e-227	FAPs	Sema5a
Amotl1	2.16661439612545e-231	0.642021770248027	0.562	0.363	5.55194939007147e-227	FAPs	Amotl1
Vwa5a	3.77183525577131e-231	0.94951135047264	0.362	0.189	9.66532784291399e-227	FAPs	Vwa5a
St3gal2	4.11244647676155e-231	0.95530032674801	0.355	0.182	1.05381440967015e-226	FAPs	St3gal2
Rab27b	2.92172506814363e-230	-4.64536127482938	0.006	0.103	7.48692048711806e-226	FAPs	Rab27b
Cacna1g	4.14721244513225e-230	-2.01624663251333	0.052	0.187	1.06272318906514e-225	FAPs	Cacna1g
Mtss2	5.56275348029405e-230	-2.35505045087634	0.053	0.187	1.42545557932535e-225	FAPs	Mtss2
Ttll7	6.18319987836962e-230	-4.61337154568916	0.011	0.113	1.58444496883222e-225	FAPs	Ttll7
Wipf1	8.90134399768862e-230	0.686519252324563	0.507	0.31	2.28096939940771e-225	FAPs	Wipf1
Arhgef15	1.15578664573918e-229	-5.97270958505982	0.005	0.1	2.96170327970666e-225	FAPs	Arhgef15
Pals2	1.61439091107403e-229	-2.07049296202232	0.13	0.285	4.13687670962719e-225	FAPs	Pals2
Afap1l1	4.25040176087115e-229	-5.17795652896101	0.007	0.105	1.08916545122323e-224	FAPs	Afap1l1
Ybx1	6.30299926275568e-229	-0.734611298131412	0.883	0.876	1.61514356108114e-224	FAPs	Ybx1
Gnai1	1.24026119407944e-228	-2.48232436534538	0.03	0.151	3.17816930982856e-224	FAPs	Gnai1
Nes	5.34860974912498e-228	-4.24018143451371	0.015	0.122	1.37058124821328e-223	FAPs	Nes
Alkal2	7.09520445202319e-228	3.07287347956309	0.103	0.013	1.81814614083094e-223	FAPs	Alkal2
Adgrg2	1.14875481060113e-227	2.27002276802476	0.142	0.034	2.94368420216541e-223	FAPs	Adgrg2
Ntn4	1.16422803154075e-227	1.03882099856004	0.304	0.138	2.98333433082318e-223	FAPs	Ntn4
Fmnl3	3.57790147601054e-227	-3.02347246247433	0.032	0.153	9.16837253227701e-223	FAPs	Fmnl3
Plpp1	1.7579092204242e-226	-1.53123461189363	0.241	0.399	4.50464237733701e-222	FAPs	Plpp1
Myo18a	1.04896803837248e-225	-2.44525864914309	0.066	0.205	2.68798059832949e-221	FAPs	Myo18a
Mpzl1	1.93191354903002e-225	-1.59941627037241	0.135	0.297	4.95052846938941e-221	FAPs	Mpzl1
Bmp2	3.94851702728475e-225	1.27576099594257	0.318	0.156	1.01180748824172e-220	FAPs	Bmp2
Plekho2	5.26416696143488e-225	0.690766378966652	0.316	0.144	1.34894278386769e-220	FAPs	Plekho2
Sema7a	5.38267193962572e-225	-5.33589904159581	0.008	0.105	1.37930968452909e-220	FAPs	Sema7a
Ddit4	9.84186426801717e-225	-1.90974586749498	0.109	0.262	2.5219777186794e-220	FAPs	Ddit4
Arhgef5	9.95661199756726e-225	-4.12409917011497	0.009	0.108	2.55138182437661e-220	FAPs	Arhgef5
Bcar3	1.12030598980286e-224	-4.03116597302144	0.011	0.112	2.87078409886984e-220	FAPs	Bcar3
Shisa2	1.21583798169559e-224	-3.66943978946557	0.01	0.111	3.11558482809496e-220	FAPs	Shisa2
Rpl30	1.63597611062374e-224	0.32679770027231	0.966	0.866	4.19218878347333e-220	FAPs	Rpl30
Serpinb1a	3.7682266222521e-224	1.4701631602559	0.166	0.047	9.65608071952101e-220	FAPs	Serpinb1a
P4ha2	8.74508857637985e-224	0.926754512854976	0.353	0.181	2.24092894769734e-219	FAPs	P4ha2
Palm	1.76381283374979e-223	0.747374156047874	0.362	0.185	4.51977038648384e-219	FAPs	Palm
Itga7	2.5409462956592e-223	-4.2942583869675	0.011	0.111	6.51117488262671e-219	FAPs	Itga7
Septin9	4.15566001908634e-223	-1.95887030951613	0.074	0.218	1.06488787989087e-218	FAPs	Septin9
Maob	7.06343331928194e-223	1.80578371923603	0.186	0.06	1.810004788066e-218	FAPs	Maob
Lasp1	1.19285745969282e-222	0.545914890832621	0.491	0.287	3.05669724046286e-218	FAPs	Lasp1
Crim1	1.41916714699513e-222	-1.93987359500216	0.202	0.356	3.63661581417503e-218	FAPs	Crim1
Atp5j	1.6714322281443e-222	-0.801646017840449	0.736	0.757	4.28304508461976e-218	FAPs	Atp5j
Bhlhe40	3.31880499340371e-222	0.630439205677805	0.664	0.482	8.504437795597e-218	FAPs	Bhlhe40
Hsp90b1	4.7263040429812e-222	0.405242448724981	0.928	0.77	1.21111541101393e-217	FAPs	Hsp90b1
Pdlim3	3.02590598659141e-221	-4.25344007003824	0.012	0.112	7.75388409064049e-217	FAPs	Pdlim3
Cox4i2	4.45831519462092e-221	-4.89175535610855	0.007	0.102	1.14244326862161e-216	FAPs	Cox4i2
Slc16a2	1.10408049139362e-220	1.05152878328322	0.315	0.151	2.82920625919616e-216	FAPs	Slc16a2
Rgs4	5.91560530107485e-220	-5.34179715210985	0.009	0.105	1.51587385840043e-215	FAPs	Rgs4
Pcdh18	1.4264998651711e-219	1.13937411175353	0.31	0.15	3.65540590450094e-215	FAPs	Pcdh18
Acly	2.15505700334191e-219	0.784938861254505	0.352	0.178	5.52233357106364e-215	FAPs	Acly
Itga5	6.03286991465735e-219	0.913589170739022	0.296	0.138	1.54592291563095e-214	FAPs	Itga5
Gli3	6.3552021108601e-219	1.40121934561039	0.263	0.117	1.6285205409079e-214	FAPs	Gli3
Abcg2	9.05850206438435e-219	-2.66438493599419	0.086	0.225	2.32124115399849e-214	FAPs	Abcg2
Trerf1	3.12173201508403e-218	1.6444537107845	0.183	0.059	7.99943828865283e-214	FAPs	Trerf1
Sox7	1.38789224303093e-217	-4.62410331029539	0.015	0.116	3.55647387276675e-213	FAPs	Sox7
Chic2	5.36894235275981e-217	0.546298320773233	0.61	0.408	1.3757914778947e-212	FAPs	Chic2
Gas7	7.44784327055447e-217	1.66453179670504	0.157	0.043	1.90850983807958e-212	FAPs	Gas7
Tbx3	2.14564750883977e-214	-2.41127336335171	0.076	0.212	5.4982217414019e-210	FAPs	Tbx3
Atf4	4.16621717643935e-214	0.443781137009237	0.849	0.69	1.06759315146258e-209	FAPs	Atf4
Hexb	7.0702731341151e-214	0.746686375778481	0.46	0.273	1.811757490617e-209	FAPs	Hexb
Septin4	7.22621256594714e-214	-2.28093506011936	0.101	0.244	1.85171697002395e-209	FAPs	Septin4
Adgrg6	9.71888004660611e-214	-4.25339575889791	0.01	0.106	2.49046301194282e-209	FAPs	Adgrg6
Ptpn14	1.16120054583405e-213	-2.14438585985418	0.07	0.207	2.97557639869975e-209	FAPs	Ptpn14
Clec11a	3.501703906269e-213	-1.99466398097064	0.173	0.316	8.97311625981432e-209	FAPs	Clec11a
Vkorc1	8.68406632234417e-213	0.615185076011496	0.6	0.387	2.22529199510069e-208	FAPs	Vkorc1
Gprc5b	1.54435637464619e-212	0.833867413555868	0.245	0.097	3.95741321003086e-208	FAPs	Gprc5b
Slc44a1	3.13267829373751e-212	0.661306846027925	0.492	0.303	8.02748812770237e-208	FAPs	Slc44a1
Fam124a	4.10245400361725e-212	1.26360990391565	0.217	0.082	1.05125383842692e-207	FAPs	Fam124a
Cast	4.12810641185834e-212	0.504528286137563	0.656	0.466	1.0578272680387e-207	FAPs	Cast
Galnt17	5.13319939496349e-212	1.38123957296843	0.211	0.078	1.31538234495939e-207	FAPs	Galnt17
Rpn2	9.70839499115379e-212	0.574889201200332	0.628	0.429	2.48777621648316e-207	FAPs	Rpn2
Slc20a2	3.58252147072249e-211	-2.77435991948708	0.049	0.172	9.18021126872638e-207	FAPs	Slc20a2
Sulf1	9.70946751749051e-211	0.619329522719883	0.485	0.293	2.48805105135694e-206	FAPs	Sulf1
Zfp36	1.62818819137196e-210	0.451808415793144	0.918	0.822	4.17223224039064e-206	FAPs	Zfp36
Selenon	2.24583092865051e-210	1.06809677724933	0.309	0.153	5.75494175466693e-206	FAPs	Selenon
Wnt5a	3.4105541836501e-210	1.03405000237123	0.359	0.192	8.73954509560337e-206	FAPs	Wnt5a
Tmem158	5.76434505083577e-210	1.13644513247039	0.27	0.122	1.47711341927667e-205	FAPs	Tmem158
Myh10	9.6927051042117e-210	1.12719806391415	0.299	0.146	2.48375568295425e-205	FAPs	Myh10
Mecom	1.54758670933161e-209	-3.30558369630452	0.043	0.161	3.96569094266225e-205	FAPs	Mecom
Cyth3	2.18771006294046e-209	0.641591365733687	0.496	0.307	5.60600703628493e-205	FAPs	Cyth3
Rbpj	1.12594580828652e-208	0.70955707771564	0.512	0.327	2.88523613373422e-204	FAPs	Rbpj
Pim3	1.33138995890624e-208	-1.98574096634886	0.291	0.432	3.41168676969725e-204	FAPs	Pim3
Aif1l	8.42784683613188e-208	2.04781102290747	0.122	0.026	2.15963575175879e-203	FAPs	Aif1l
Ccbe1	3.38740472633833e-207	2.63281489236062	0.113	0.021	8.68022461124198e-203	FAPs	Ccbe1
Daam2	4.78067133196337e-207	-2.01845858139426	0.081	0.218	1.22504702881561e-202	FAPs	Daam2
Gucy1a1	1.27153213051422e-206	-3.84433285649824	0.035	0.147	3.25830108444268e-202	FAPs	Gucy1a1
Trp53i11	3.65473256396618e-206	-4.51879877553093	0.01	0.103	9.36525219516333e-202	FAPs	Trp53i11
Ccnl1	6.12188487868666e-206	0.379447560216486	0.852	0.701	1.56873300016346e-201	FAPs	Ccnl1
Smco4	2.76176101940942e-205	-2.15820316788008	0.2	0.348	7.07701261223663e-201	FAPs	Smco4
Fosb	2.94050687975667e-205	0.485244775406417	0.936	0.858	7.53504887937646e-201	FAPs	Fosb
Tfpi2	5.44854395977665e-205	2.14587159985359	0.128	0.029	1.39618938969277e-200	FAPs	Tfpi2
Tanc1	1.31763472784121e-204	-2.11979918538562	0.128	0.272	3.3764389900931e-200	FAPs	Tanc1
Tril	3.9885678621181e-204	1.04471577269711	0.228	0.09	1.02207051466776e-199	FAPs	Tril
Klf9	4.07904586892545e-204	0.434309051813325	0.91	0.76	1.04525550391215e-199	FAPs	Klf9
Cep170	4.72419835886026e-204	0.738982686617037	0.392	0.221	1.21057582945794e-199	FAPs	Cep170
Pros1	4.84173366244484e-204	0.566365108775803	0.488	0.297	1.24069425100149e-199	FAPs	Pros1
C1qtnf7	1.05102528400226e-203	1.83026848574144	0.156	0.046	2.69325229025579e-199	FAPs	C1qtnf7
Fosl2	1.47759961990417e-203	0.469787869087356	0.659	0.468	3.78634902600444e-199	FAPs	Fosl2
Sqle	1.49960316571615e-203	1.53358094833592	0.196	0.071	3.84273311214764e-199	FAPs	Sqle
Srgap1	2.60705443756732e-203	1.29209384599219	0.188	0.065	6.68057699626627e-199	FAPs	Srgap1
Fgf18	6.64620057294253e-203	0.59936752065299	0.27	0.117	1.70308889681652e-198	FAPs	Fgf18
Nectin1	9.30425823526765e-203	1.19039903812269	0.233	0.095	2.38421617278733e-198	FAPs	Nectin1
Abcb1a	9.3953973862594e-203	-4.36588363716371	0.02	0.119	2.40757058022897e-198	FAPs	Abcb1a
Pxn	1.03139435153964e-202	0.559451001707772	0.332	0.161	2.64294802582034e-198	FAPs	Pxn
Rassf9	2.43935116328391e-202	-5.02002016430066	0.011	0.104	6.25083735591503e-198	FAPs	Rassf9
Prkca	1.60990875269209e-201	1.03491622858135	0.304	0.153	4.12539117877347e-197	FAPs	Prkca
Gpnmb	1.83925667843857e-201	1.52583514168201	0.217	0.087	4.71309523849883e-197	FAPs	Gpnmb
Cbr3	2.68880811925759e-201	1.21372008664924	0.27	0.126	6.89007080559758e-197	FAPs	Cbr3
Nxn	4.38463353714394e-201	-2.01497720608277	0.088	0.226	1.12356234389314e-196	FAPs	Nxn
Cox5a	5.17793571583116e-201	-1.20239598194756	0.516	0.61	1.32684602718173e-196	FAPs	Cox5a
Thy1	8.01080934055619e-201	1.09290738840981	0.304	0.151	2.05276989351752e-196	FAPs	Thy1
Rasl11a	1.19079903917503e-200	-3.22043652591491	0.106	0.244	3.05142253788601e-196	FAPs	Rasl11a
Zc3hav1	1.97256028391858e-200	0.645502961362676	0.416	0.239	5.05468572754136e-196	FAPs	Zc3hav1
Trio	7.33095806295625e-200	0.753239932113738	0.411	0.241	1.87855800363254e-195	FAPs	Trio
Itga11	2.90373180970154e-199	1.02616538727056	0.314	0.159	7.44081276236021e-195	FAPs	Itga11
Tshz2	3.51554199899681e-199	0.34143761973007	0.679	0.465	9.00857637242931e-195	FAPs	Tshz2
Lhfp	2.10837289279576e-198	0.394626367611171	0.714	0.478	5.40270553778912e-194	FAPs	Lhfp
Dse	3.67941374562031e-198	0.982296473861772	0.36	0.2	9.42849772315205e-194	FAPs	Dse
Atf3	6.00996274901038e-198	0.345416772834299	0.795	0.608	1.54005295443391e-193	FAPs	Atf3
Pdgfd	7.3038034098313e-198	-2.51282141098218	0.043	0.158	1.87159962376927e-193	FAPs	Pdgfd
Myh11	1.43027139574543e-197	-5.83686822610693	0.024	0.124	3.66507045159765e-193	FAPs	Myh11
Gnpnat1	4.34153459019331e-197	1.18008927621392	0.276	0.133	1.11251823873704e-192	FAPs	Gnpnat1
Jund	7.76512041711025e-197	0.295861534338327	0.991	0.947	1.9898121068845e-192	FAPs	Jund
Fam241a	5.12884384974605e-196	-3.5456415776244	0.019	0.116	1.31426623649742e-191	FAPs	Fam241a
Kctd9	8.73880032373704e-196	1.27041708542932	0.196	0.073	2.23931758295762e-191	FAPs	Kctd9
Sc5d	3.43120613895421e-195	1.12301647151479	0.273	0.129	8.79246573107015e-191	FAPs	Sc5d
Socs1	3.62493755163729e-194	1.06047915890085	0.472	0.311	9.28890247607057e-190	FAPs	Socs1
Sorbs1	4.03228446822508e-194	-2.76145652909829	0.063	0.183	1.03327289498268e-189	FAPs	Sorbs1
Adam9	4.50999471368946e-194	0.91252764556605	0.314	0.162	1.15568614538292e-189	FAPs	Adam9
Sgce	4.67431172991737e-194	0.65930583181772	0.483	0.304	1.19779238079133e-189	FAPs	Sgce
Numbl	5.78192453055818e-194	1.21138158291045	0.274	0.133	1.48161816095553e-189	FAPs	Numbl
Triobp	6.96520606713828e-194	0.651762797307041	0.332	0.169	1.78483405470419e-189	FAPs	Triobp
Mia3	8.44246598504526e-194	0.532217654781189	0.597	0.405	2.16338190866785e-189	FAPs	Mia3
Morc4	3.66743107964054e-193	1.57320451793321	0.195	0.075	9.39779214157888e-189	FAPs	Morc4
Retreg1	5.39504365864711e-193	-1.98329235557315	0.074	0.204	1.38247993752832e-188	FAPs	Retreg1
S1pr2	6.08247525972904e-193	1.66234595145568	0.179	0.064	1.55863428530557e-188	FAPs	S1pr2
Marcksl1	1.52532706799546e-191	-2.03365334788116	0.066	0.192	3.90865061173836e-187	FAPs	Marcksl1
Cyba	2.95944914880106e-191	0.457547151695818	0.681	0.474	7.58358844380272e-187	FAPs	Cyba
Nexn	2.98203955523042e-191	-2.20527361997334	0.073	0.2	7.64147636027795e-187	FAPs	Nexn
Nudt4	3.98172889374732e-191	-1.22619999865974	0.422	0.527	1.02031802902275e-186	FAPs	Nudt4
Golim4	6.3776790399165e-191	0.602995352213776	0.567	0.384	1.6342802539786e-186	FAPs	Golim4
Npepps	8.12111781551843e-191	0.632230742358342	0.49	0.313	2.0810364402266e-186	FAPs	Npepps
Unc5b	1.23866119781208e-190	-2.90599069862921	0.03	0.135	3.17406931939345e-186	FAPs	Unc5b
Klf6	1.70526158535142e-190	0.433163586459015	0.863	0.718	4.36973281246302e-186	FAPs	Klf6
Itgav	1.81047259667342e-190	0.660691455798508	0.456	0.281	4.63933602897564e-186	FAPs	Itgav
Pcdh1	8.25438985546874e-190	-3.91935857158639	0.018	0.112	2.11518740046387e-185	FAPs	Pcdh1
Thbd	1.207056311041e-189	0.354662309877987	0.441	0.25	3.09308179704257e-185	FAPs	Thbd
Tspan11	3.72417100507581e-189	2.00056317045765	0.156	0.05	9.54318820050677e-185	FAPs	Tspan11
Col4a4	1.2095861802872e-188	1.96470506642532	0.139	0.039	3.09956458698594e-184	FAPs	Col4a4
Matn4	6.55408679880765e-188	-2.80895489927677	0.049	0.162	1.67948474219446e-183	FAPs	Matn4
Lbh	9.05017140794789e-188	-2.58003954377972	0.062	0.182	2.31910642328665e-183	FAPs	Lbh
Srsf7	4.02276080057354e-187	-0.833120642714871	0.67	0.726	1.03083245514697e-182	FAPs	Srsf7
Niban1	5.21149240082298e-187	0.378296849610823	0.552	0.346	1.33544492771089e-182	FAPs	Niban1
Tbx15	1.01932527643947e-186	1.06200053644098	0.295	0.152	2.61202102087614e-182	FAPs	Tbx15
Prss23	9.43443791825933e-186	0.525506518697449	0.519	0.322	2.41757471655395e-181	FAPs	Prss23
Dgkh	1.03768382039681e-185	-2.49525538517104	0.072	0.194	2.65906478976682e-181	FAPs	Dgkh
Elk3	1.27776644123254e-185	-2.08856957326543	0.143	0.28	3.27427650565838e-181	FAPs	Elk3
Myo1e	1.74188802461554e-185	-1.44984921458373	0.185	0.332	4.46358806307733e-181	FAPs	Myo1e
Rpsa-ps10	1.92233098080283e-185	0.267591264505774	0.848	0.651	4.92597313830726e-181	FAPs	Rpsa-ps10
Eif4g3	4.74929726600134e-185	0.596083750268494	0.542	0.365	1.21700742441284e-180	FAPs	Eif4g3
Dab2ip	2.01738283318507e-184	-1.6905733904909	0.202	0.343	5.16954351003673e-180	FAPs	Dab2ip
Morrbid	2.35613943872179e-184	1.15701641092814	0.184	0.067	6.03760731172459e-180	FAPs	Morrbid
Fbln1	3.68332004735909e-184	0.64035609047988	0.546	0.344	9.43850762135766e-180	FAPs	Fbln1
Lpar4	3.81137187244576e-184	1.0005071358967	0.264	0.124	9.76664042314226e-180	FAPs	Lpar4
Tjp1	5.59621750558064e-184	-1.68128444619902	0.272	0.41	1.43403073580504e-179	FAPs	Tjp1
Gnai2	7.27962514881623e-184	-0.678778975966105	0.85	0.836	1.86540394438416e-179	FAPs	Gnai2
Calm2	7.65764216876579e-184	-0.671247643044052	0.875	0.814	1.96227080574623e-179	FAPs	Calm2
Ctdsp2	1.73649537172588e-183	0.447542160752088	0.675	0.485	4.44976939004756e-179	FAPs	Ctdsp2
Kif2a	2.00574782154045e-183	0.853549133678876	0.364	0.21	5.1397287926974e-179	FAPs	Kif2a
Slc43a3	6.9614980959365e-183	0.277140461593248	0.5	0.287	1.78388388708373e-178	FAPs	Slc43a3
Lpar6	1.0337911374375e-182	-3.76589762780781	0.03	0.129	2.64908978968359e-178	FAPs	Lpar6
Cacna1a	2.30852433809869e-182	1.55593239940069	0.168	0.058	5.91559361637789e-178	FAPs	Cacna1a
Mpdz	5.74379633454887e-182	0.621836912733585	0.404	0.236	1.47184781072815e-177	FAPs	Mpdz
Lmo2	5.74873799257896e-182	0.378699804896807	0.3	0.139	1.47311411059836e-177	FAPs	Lmo2
Tbx2	6.81738118647754e-182	-2.28085561583425	0.036	0.142	1.74695392903487e-177	FAPs	Tbx2
Trim35	7.48553014052697e-181	0.727696221880081	0.393	0.23	1.91816709851003e-176	FAPs	Trim35
C1qtnf1	9.51947208747259e-181	1.30690457255037	0.237	0.109	2.43936472241485e-176	FAPs	C1qtnf1
H6pd	1.05593902954011e-180	1.42435384521978	0.21	0.088	2.70584376319654e-176	FAPs	H6pd
Cks1b	1.16893513029606e-180	0.985096685221068	0.294	0.151	2.99539627138367e-176	FAPs	Cks1b
Cpne8	3.87969483100074e-180	0.56037756632299	0.314	0.155	9.94171800443939e-176	FAPs	Cpne8
Ctnnb1	4.55384891783045e-180	-0.901390720089085	0.639	0.683	1.16692378519405e-175	FAPs	Ctnnb1
Tmem63a	8.1233411499308e-180	0.953883949107611	0.288	0.146	2.08160616966977e-175	FAPs	Tmem63a
Gpx8	3.44795643991033e-179	0.582172185047118	0.536	0.348	8.83538837727022e-175	FAPs	Gpx8
Selenbp1	1.12153694331981e-178	1.4256580546719	0.188	0.073	2.873938417257e-174	FAPs	Selenbp1
Mfap2	1.20719835185001e-178	0.779009971857917	0.429	0.26	3.09344577661564e-174	FAPs	Mfap2
Sdc1	1.86150973944233e-178	-1.9696943054144	0.069	0.191	4.77011870732097e-174	FAPs	Sdc1
Rassf2	5.02540293269933e-178	1.3769934159662	0.209	0.088	1.2877595015042e-173	FAPs	Rassf2
Ltbp2	1.08232129476734e-177	-2.8882956646777	0.026	0.122	2.77344831784132e-173	FAPs	Ltbp2
Colgalt2	1.17090083646118e-177	1.16142111891669	0.142	0.042	3.00043339343176e-173	FAPs	Colgalt2
Plekha5	2.79439947882495e-177	0.886355035728841	0.328	0.18	7.16064866448894e-173	FAPs	Plekha5
Thsd7a	4.32136449476545e-177	1.01005653759384	0.262	0.125	1.10734965178365e-172	FAPs	Thsd7a
Arrdc3	6.8855729076154e-177	1.16729024668583	0.27	0.133	1.76442805757645e-172	FAPs	Arrdc3
Tpd52	7.97363297276301e-177	-2.5642942728653	0.025	0.12	2.04324344927052e-172	FAPs	Tpd52
S100b	7.98792309630731e-177	-2.31029457478494	0.071	0.189	2.04690529342875e-172	FAPs	S100b
Sncaip	1.3987445218581e-176	-3.53788865989267	0.017	0.105	3.58428283726138e-172	FAPs	Sncaip
Tnks1bp1	1.50436010680547e-176	0.565963136747451	0.348	0.188	3.85492277368903e-172	FAPs	Tnks1bp1
Pianp	1.80905407915419e-176	0.82852246568221	0.38	0.224	4.63570107783262e-172	FAPs	Pianp
Il4ra	2.58818755069041e-176	0.874890203874226	0.242	0.108	6.63223059864417e-172	FAPs	Il4ra
Twist2	2.65617409945185e-176	1.79665239126982	0.154	0.051	6.80644612984536e-172	FAPs	Twist2
Trib2	6.42995680221188e-176	-2.27580071601716	0.05	0.162	1.64767643056679e-171	FAPs	Trib2
S1pr3	1.07205374672341e-175	-2.47298197453505	0.065	0.18	2.74713772597873e-171	FAPs	S1pr3
Twsg1	3.48782934035884e-175	0.691016015722941	0.458	0.292	8.93756268466953e-171	FAPs	Twsg1
Mbnl1	4.60755432476118e-175	0.340619793247617	0.812	0.635	1.18068579572005e-170	FAPs	Mbnl1
2510009E07Rik	1.50614805497674e-174	0.821174114423323	0.339	0.188	3.8595043908779e-170	FAPs	2510009E07Rik
Snx9	1.63217549532621e-174	0.645376731008079	0.45	0.284	4.1824497067734e-170	FAPs	Snx9
Pde4d	3.75472079311681e-174	-2.15231283982524	0.038	0.142	9.62147203236183e-170	FAPs	Pde4d
Plk2	7.66991286792452e-174	-2.194990139714	0.175	0.307	1.96541517240566e-169	FAPs	Plk2
Fam20c	9.952434826441e-174	1.38409759777428	0.18	0.068	2.55031142427551e-169	FAPs	Fam20c
Anxa3	1.46678532969972e-173	0.747450840155646	0.453	0.277	3.75863740735553e-169	FAPs	Anxa3
Clip4	1.48524188478777e-173	1.65993606976839	0.138	0.042	3.80593232976867e-169	FAPs	Clip4
Dlgap4	1.64511381478776e-173	0.608844864204179	0.431	0.265	4.21560415039364e-169	FAPs	Dlgap4
Rab11fip5	1.80553122592009e-173	1.03593658293421	0.208	0.086	4.62667376642023e-169	FAPs	Rab11fip5
Ptgis	5.87109822811917e-173	-1.76103855416932	0.149	0.281	1.50446892095554e-168	FAPs	Ptgis
Hey1	6.05290458667898e-173	-3.60054720717849	0.023	0.115	1.55105680033649e-168	FAPs	Hey1
Itpr1	8.15285464631218e-173	-1.38613306285978	0.194	0.337	2.0891690031175e-168	FAPs	Itpr1
Boc	2.2525891941537e-172	1.02316782564653	0.349	0.202	5.77225981001886e-168	FAPs	Boc
Ldhb	6.92908727145832e-172	-1.94095199576173	0.065	0.183	1.77557861331119e-167	FAPs	Ldhb
Pkdcc	9.57807369507542e-172	1.14700740169985	0.247	0.118	2.45438138436308e-167	FAPs	Pkdcc
Ywhag	2.67848324109878e-171	0.613256032348651	0.419	0.257	6.86361330531562e-167	FAPs	Ywhag
Rcan1	2.20001542892979e-170	0.785806702042847	0.283	0.142	5.63753953663258e-166	FAPs	Rcan1
Tshz1	3.92478598419019e-170	0.67400193239959	0.443	0.283	1.00572640844874e-165	FAPs	Tshz1
Selenos	4.06212447259903e-170	0.418371844361207	0.659	0.449	1.0409193961035e-165	FAPs	Selenos
Pth1r	2.49241223136047e-169	-2.16952272924734	0.103	0.226	6.3868063428612e-165	FAPs	Pth1r
Calml4	6.25275756532526e-169	1.78116063449166	0.153	0.053	1.6022691261146e-164	FAPs	Calml4
Ctnnbip1	2.05238791106019e-168	-1.91744001490088	0.197	0.33	5.25924402209174e-164	FAPs	Ctnnbip1
Rpl22	2.26441691500074e-168	0.275126340376011	0.958	0.854	5.80256834468941e-164	FAPs	Rpl22
Efna5	5.07451319201282e-168	-2.09046766751104	0.062	0.174	1.30034400545329e-163	FAPs	Efna5
Calm1	5.40711965573075e-168	-0.622288016757811	0.896	0.882	1.38557441178101e-163	FAPs	Calm1
Tmem176a	7.19542499790086e-168	-1.15266385879154	0.194	0.342	1.84382765571209e-163	FAPs	Tmem176a
Cacna2d1	3.97101519936818e-167	0.740671591229644	0.34	0.189	1.01757264483809e-162	FAPs	Cacna2d1
Des	4.0098340683315e-167	-2.74555378079041	0.103	0.219	1.02751998000995e-162	FAPs	Des
Itpkb	4.68175815553621e-167	-2.2249632848706	0.179	0.305	1.19970052735615e-162	FAPs	Itpkb
Spred1	6.59959958060951e-167	0.527956523810692	0.506	0.335	1.69114739253119e-162	FAPs	Spred1
Zfp592	1.23809475646501e-166	0.879238101035052	0.279	0.143	3.17261781344159e-162	FAPs	Zfp592
Ptprk	1.51571865511229e-166	-2.09592156082621	0.064	0.177	3.88402905372523e-162	FAPs	Ptprk
Pfkp	3.971520997839e-166	0.535107333535001	0.36	0.202	1.01770225569624e-161	FAPs	Pfkp
Casp12	4.8497069486369e-166	1.04613148293635	0.251	0.121	1.2427374055882e-161	FAPs	Casp12
Tmem100	2.01221273938705e-165	0.540878772571012	0.419	0.254	5.15629514467933e-161	FAPs	Tmem100
Afdn	2.09966807286847e-165	-2.30934367888869	0.316	0.425	5.38039943672547e-161	FAPs	Afdn
Klf3	1.04319116603295e-164	0.43456216808472	0.507	0.332	2.67317736295945e-160	FAPs	Klf3
Nog	5.1699016658358e-164	-3.12831546584901	0.019	0.105	1.32478730187042e-159	FAPs	Nog
Gpx7	2.41190328715173e-163	0.798016460365822	0.377	0.228	6.18050217332632e-159	FAPs	Gpx7
Ppib	4.44730569145699e-163	0.298119709741463	0.933	0.774	1.13962208343585e-158	FAPs	Ppib
Crabp2	6.26848389920365e-163	-2.97420178603596	0.018	0.103	1.60629899917094e-158	FAPs	Crabp2
Sec24d	6.35823903626233e-163	0.797741100260196	0.377	0.229	1.62929875304222e-158	FAPs	Sec24d
Rian	1.62579001177799e-162	0.626286042744341	0.411	0.251	4.16608690518109e-158	FAPs	Rian
Pik3r2	1.66122093464671e-162	1.23792774643534	0.226	0.106	4.25687864503218e-158	FAPs	Pik3r2
Ergic1	4.41847525024849e-161	0.872115389771739	0.324	0.185	1.13223428287618e-156	FAPs	Ergic1
Selenom	4.73659520173357e-161	0.27628295904923	0.879	0.633	1.21375252044423e-156	FAPs	Selenom
Efr3a	1.79989766486696e-160	0.616348749600099	0.46	0.301	4.61223776622158e-156	FAPs	Efr3a
Fscn1	3.47723725197099e-160	-1.48598708362209	0.155	0.29	8.91042045817566e-156	FAPs	Fscn1
Fgf2	4.40877984272375e-160	1.44314894822317	0.2	0.088	1.12974983469796e-155	FAPs	Fgf2
Fbln7	4.4300551760452e-160	1.23627028556163	0.164	0.06	1.13520163886158e-155	FAPs	Fbln7
Agtrap	5.90743964004314e-160	0.983997914810403	0.229	0.106	1.51378140776105e-155	FAPs	Agtrap
Adprh	8.47005441752223e-160	0.62207800777769	0.428	0.27	2.17045144449007e-155	FAPs	Adprh
Pabpc1	1.47644816102382e-159	0.347689867956894	0.842	0.681	3.78339841262353e-155	FAPs	Pabpc1
Synpo	1.04989999630257e-158	-1.87993352026427	0.058	0.166	2.69036874052534e-154	FAPs	Synpo
G0s2	4.98112844605234e-158	0.556367087636507	0.317	0.174	1.27641416430091e-153	FAPs	G0s2
Hnrnpa2b1	8.4620357583415e-158	-0.530793069261322	0.871	0.849	2.16839666307501e-153	FAPs	Hnrnpa2b1
Itpripl2	1.97583585912278e-157	0.558576927129963	0.485	0.322	5.06307938900211e-153	FAPs	Itpripl2
Gask1b	3.22657107164002e-157	0.507299455976337	0.412	0.248	8.26808837107755e-153	FAPs	Gask1b
Plxnd1	6.72701146119642e-157	-1.86196648290054	0.129	0.252	1.72379668693158e-152	FAPs	Plxnd1
Gm44080	6.91970588600726e-157	1.53942376720704	0.123	0.036	1.77317463328936e-152	FAPs	Gm44080
Itsn1	9.32371717893646e-157	0.893616791178538	0.288	0.155	2.38920252710247e-152	FAPs	Itsn1
Itgb1	1.0790506274162e-156	-0.614209807609525	0.793	0.777	2.765067232754e-152	FAPs	Itgb1
Eps15	2.29106813712518e-156	0.575981321160049	0.386	0.233	5.87086210138328e-152	FAPs	Eps15
Mturn	5.0438325844171e-156	1.12865133583491	0.198	0.085	1.29248209975688e-151	FAPs	Mturn
Epha4	7.93333866480895e-156	-1.52725088304552	0.128	0.256	2.03291803285729e-151	FAPs	Epha4
Idi1	8.9280429907483e-156	1.00932850707312	0.22	0.1	2.28781101637925e-151	FAPs	Idi1
Fam114a1	1.5818975270436e-155	0.639481318832821	0.445	0.285	4.05361241304923e-151	FAPs	Fam114a1
Rcn1	1.77997790776687e-155	0.523794678397618	0.466	0.295	4.56119338865262e-151	FAPs	Rcn1
Glt8d2	1.92605159391481e-155	1.60270692397805	0.177	0.073	4.93550720940671e-151	FAPs	Glt8d2
Cd38	8.15492239468191e-155	-3.6666240795162	0.031	0.119	2.08969886363724e-150	FAPs	Cd38
Galnt15	8.54256277946338e-155	0.410649746064116	0.255	0.119	2.18903171223749e-150	FAPs	Galnt15
Ncoa7	8.93407843273813e-155	0.407858547719615	0.378	0.22	2.28935759838914e-150	FAPs	Ncoa7
Cobll1	1.04261639974683e-154	-3.0377018669774	0.022	0.105	2.67170452435125e-150	FAPs	Cobll1
Irs2	1.20300861418828e-154	0.571719950530962	0.436	0.275	3.08270957385746e-150	FAPs	Irs2
Plat	1.87254435270942e-154	0.740031447591317	0.361	0.213	4.79839490381789e-150	FAPs	Plat
Stx4a	2.76279459343644e-154	0.55422167202049	0.453	0.295	7.07966114568087e-150	FAPs	Stx4a
Hip1	3.93873086137718e-154	-1.81909629379812	0.14	0.262	1.0092997832279e-149	FAPs	Hip1
Mapk9	2.01556780997812e-153	1.0387315561456	0.255	0.13	5.16489251306894e-149	FAPs	Mapk9
Slc7a2	2.94320965207997e-153	-2.03527463212823	0.035	0.129	7.54197473345492e-149	FAPs	Slc7a2
Sqstm1	4.0705947325935e-153	0.468709444482287	0.658	0.49	1.04308990022708e-148	FAPs	Sqstm1
Ets1	4.51964237825809e-153	-2.17966506136985	0.218	0.33	1.15815835942864e-148	FAPs	Ets1
Stk38	5.3124834032759e-153	0.562396876435603	0.369	0.22	1.36132387208945e-148	FAPs	Stk38
Fxyd6	7.5977974883336e-153	-1.42314807791708	0.189	0.316	1.94693560638548e-148	FAPs	Fxyd6
Bmp6	1.49536948903566e-152	-2.56747054616155	0.071	0.175	3.83188431565389e-148	FAPs	Bmp6
Cdh13	4.80810084630354e-152	-1.89860647073018	0.144	0.263	1.23207584186528e-147	FAPs	Cdh13
Nucb2	5.17394022821494e-152	0.649937372957329	0.392	0.241	1.32582218348008e-147	FAPs	Nucb2
Arhgap10	9.47271870338797e-152	0.726948557575341	0.312	0.174	2.42738416774317e-147	FAPs	Arhgap10
Cyp27a1	3.05673690223714e-151	1.82227584324295	0.108	0.028	7.83288831198268e-147	FAPs	Cyp27a1
Rpl35	4.30151101759633e-151	0.257803789111611	0.936	0.803	1.10226219825906e-146	FAPs	Rpl35
Rpn1	5.4788100404601e-151	0.505708700687775	0.575	0.401	1.4039450728679e-146	FAPs	Rpn1
Cd44	1.68126177144704e-150	0.759023469908485	0.41	0.259	4.30823328933303e-146	FAPs	Cd44
Pappa	1.74393481732567e-150	2.54550053336921	0.103	0.026	4.46883296939703e-146	FAPs	Pappa
Ptk7	2.12439109230111e-150	-2.19073213023444	0.025	0.111	5.44375217402159e-146	FAPs	Ptk7
Elmo1	3.88640870682482e-150	-1.73339783023478	0.109	0.227	9.9589223112386e-146	FAPs	Elmo1
Ppp1r13b	1.05613938732404e-149	-3.01564746055046	0.032	0.119	2.70635718001785e-145	FAPs	Ppp1r13b
Nin	1.64937429729117e-149	0.522895559944075	0.315	0.175	4.22652163680862e-145	FAPs	Nin
AW112010	2.9534181670167e-149	-0.607612395400154	0.447	0.234	7.56813405298028e-145	FAPs	AW112010
Agfg1	4.4765067657321e-149	0.621946461029471	0.347	0.205	1.14710485871885e-144	FAPs	Agfg1
Nfkbiz	2.11739850004608e-148	0.457456643504627	0.68	0.521	5.42583365636808e-144	FAPs	Nfkbiz
Radil	6.53011412022104e-148	1.6297932278185	0.125	0.039	1.67334174330664e-143	FAPs	Radil
Kcne4	9.66364685869035e-148	-2.00820537675236	0.038	0.132	2.4763095075394e-143	FAPs	Kcne4
Srpx2	1.19999303843663e-147	0.828085949394256	0.287	0.155	3.07498216099386e-143	FAPs	Srpx2
Mmp13	2.80382654639993e-147	-5.39796999095112	0.039	0.128	7.18480552514981e-143	FAPs	Mmp13
Cdc42ep1	1.83238175598543e-146	-2.09649559503733	0.065	0.169	4.69547824971265e-142	FAPs	Cdc42ep1
Caskin2	2.06993366195571e-146	-2.57039305909782	0.048	0.143	5.3042050087615e-142	FAPs	Caskin2
Canx	2.25322450318383e-146	0.391771025662659	0.708	0.535	5.77388778940857e-142	FAPs	Canx
Col4a2	2.37055511180094e-146	0.255993583465326	0.722	0.541	6.07454747398992e-142	FAPs	Col4a2
St3gal5	4.86245514271694e-146	-2.14274529820319	0.066	0.17	1.24600413032122e-141	FAPs	St3gal5
Myl6	5.10200644354944e-146	-0.869064295886433	0.935	0.883	1.30738915115954e-141	FAPs	Myl6
Mir99ahg	6.24854297881104e-146	0.568385604110787	0.431	0.277	1.60118913832033e-141	FAPs	Mir99ahg
Stx2	1.08350373988639e-145	0.608033293560716	0.26	0.132	2.77647833345888e-141	FAPs	Stx2
Mpped2	1.92181271682886e-145	-2.39676389314346	0.027	0.112	4.92464508687395e-141	FAPs	Mpped2
Ptgir	2.427627032335e-145	1.97889630931583	0.102	0.027	6.22079427035844e-141	FAPs	Ptgir
Lgals9	3.44259767156259e-145	0.349184500451511	0.345	0.194	8.82165653337913e-141	FAPs	Lgals9
Plvap	3.62385644649437e-145	-1.08426945042973	0.185	0.074	9.28613214414184e-141	FAPs	Plvap
Enpep	4.43308020986289e-145	0.953395742765218	0.134	0.044	1.13597680377737e-140	FAPs	Enpep
Sqor	1.03724055107213e-144	0.921610166931546	0.197	0.087	2.65792891212234e-140	FAPs	Sqor
Rnd1	1.37649128370194e-144	-3.70146594413263	0.029	0.112	3.52725891448622e-140	FAPs	Rnd1
Il3ra	1.50528302318048e-144	1.04679039105641	0.205	0.095	3.85728774689999e-140	FAPs	Il3ra
Tns2	2.10961724346147e-144	0.435367717061162	0.442	0.279	5.40589418637001e-140	FAPs	Tns2
Baiap2	3.56579343811503e-144	0.944249013853376	0.273	0.146	9.13734568516976e-140	FAPs	Baiap2
Clec14a	4.23685822641825e-144	-2.79264241377855	0.044	0.136	1.08569492051968e-139	FAPs	Clec14a
Slc4a4	5.61292744775026e-144	1.49256227888589	0.169	0.07	1.438312658486e-139	FAPs	Slc4a4
Rrbp1	7.45601011596833e-144	0.258921158541859	0.909	0.722	1.91060259221688e-139	FAPs	Rrbp1
Zfp36l1	1.03163615145699e-143	0.416989551137696	0.95	0.866	2.64356763810854e-139	FAPs	Zfp36l1
Rgs2	2.03443975155191e-143	-1.56190333335785	0.071	0.178	5.21325186335177e-139	FAPs	Rgs2
C1qtnf3	2.49339831203898e-143	-2.85153586818098	0.024	0.105	6.3893331745999e-139	FAPs	C1qtnf3
Hexa	4.28570704877508e-143	0.494056819739354	0.464	0.3	1.09821243124861e-138	FAPs	Hexa
Ednra	2.58399761993089e-142	-1.94537415322968	0.044	0.138	6.62149390107289e-138	FAPs	Ednra
Dock6	2.95868063058683e-142	-2.57904416562142	0.043	0.135	7.58161911587876e-138	FAPs	Dock6
Ifi27	5.04752197603949e-142	0.349322618460238	0.713	0.537	1.29342750636012e-137	FAPs	Ifi27
Fat4	6.10232100473111e-142	-1.67705415142058	0.138	0.257	1.56371975746235e-137	FAPs	Fat4
Heyl	1.03647410290511e-141	-2.69111203615514	0.041	0.13	2.65596488869435e-137	FAPs	Heyl
Mast4	1.48252579135231e-141	-1.56183150994881	0.359	0.464	3.7989723403403e-137	FAPs	Mast4
Tspan12	3.24929481489157e-141	-2.33498654071321	0.071	0.171	8.32631796315964e-137	FAPs	Tspan12
Ehd3	3.53324861089801e-140	-2.38872254067232	0.025	0.106	9.05394956542614e-136	FAPs	Ehd3
Adam17	4.93200773156649e-140	0.421561554080619	0.376	0.227	1.26382698121391e-135	FAPs	Adam17
Nuak1	6.28329570531139e-140	-1.79729127657547	0.088	0.198	1.61009452448604e-135	FAPs	Nuak1
Abr	1.18887442985114e-139	-1.82305040810899	0.068	0.171	3.04649072649354e-135	FAPs	Abr
Adgrl2	2.73518778789683e-139	-1.95516282115947	0.123	0.235	7.00891870648562e-135	FAPs	Adgrl2
Sh3pxd2b	3.35519199428442e-139	0.687398176700043	0.351	0.211	8.59767948535384e-135	FAPs	Sh3pxd2b
Pdxk	4.10044347649511e-139	1.22408321386772	0.179	0.078	1.05073864085187e-134	FAPs	Pdxk
Trps1	1.18192281703642e-138	0.535962119071753	0.444	0.293	3.02867721865581e-134	FAPs	Trps1
Sgsm2	1.23809896675526e-138	1.18438070426771	0.197	0.091	3.17262860231035e-134	FAPs	Sgsm2
Rnd3	1.89988713898676e-138	0.415191014703951	0.547	0.38	4.86846079365358e-134	FAPs	Rnd3
Utrn	3.87013486535665e-138	-1.14044677043621	0.435	0.533	9.91722059247641e-134	FAPs	Utrn
Lysmd3	8.29345571150358e-138	0.530239127169937	0.396	0.25	2.12519802607279e-133	FAPs	Lysmd3
Slc25a24	4.01788602606456e-137	0.906376443550943	0.245	0.128	1.02958329417904e-132	FAPs	Slc25a24
Cpe	7.7704033970788e-137	-1.4656196412906	0.109	0.224	1.99116587050144e-132	FAPs	Cpe
Epb41l3	1.1503198257578e-136	1.04757773753637	0.227	0.115	2.94769455350437e-132	FAPs	Epb41l3
Inf2	1.82613079275571e-136	-1.90893255771683	0.058	0.157	4.6794601564365e-132	FAPs	Inf2
Ppp1r14a	2.32457673886882e-136	-2.68248039437466	0.07	0.168	5.95672789335135e-132	FAPs	Ppp1r14a
Ebf3	4.0516252842217e-136	0.326332869484042	0.348	0.198	1.03822897908181e-131	FAPs	Ebf3
Nppc	7.43159460555075e-136	-3.34068056144996	0.062	0.158	1.90434611767238e-131	FAPs	Nppc
Psd3	2.29594050568513e-135	0.749272498757533	0.278	0.154	5.88334754581815e-131	FAPs	Psd3
Scpep1	3.34485620384604e-135	0.648410442859686	0.403	0.26	8.57119402235548e-131	FAPs	Scpep1
Colec12	5.08427678423351e-135	0.357054848803903	0.582	0.384	1.30284592595984e-130	FAPs	Colec12
Synpo2	5.94334836192938e-135	-3.27213749207786	0.023	0.1	1.5229830177444e-130	FAPs	Synpo2
Id2	7.02030187987533e-135	-1.10833477024216	0.353	0.466	1.79895235671805e-130	FAPs	Id2
Adamtsl5	2.0877562268293e-134	1.28078246987966	0.162	0.068	5.34987533125007e-130	FAPs	Adamtsl5
Sp140	1.01910832124074e-133	1.5419997026494	0.101	0.028	2.6114650731794e-129	FAPs	Sp140
Tram1	1.1261572259276e-133	0.437759142115881	0.538	0.375	2.88577789143947e-129	FAPs	Tram1
Dmd	1.25528635337755e-133	-1.95362894121396	0.123	0.231	3.21667128052998e-129	FAPs	Dmd
Nr4a2	2.31507333118009e-133	-1.07140112095333	0.298	0.427	5.93237541114897e-129	FAPs	Nr4a2
Arhgef40	4.79967190441892e-133	0.788123661339538	0.271	0.15	1.22991592550735e-128	FAPs	Arhgef40
Eif3f	6.8368636476743e-133	0.301521155142608	0.785	0.618	1.75194630971654e-128	FAPs	Eif3f
Prkg1	1.32102906993171e-132	-2.43868435702049	0.03	0.112	3.38513699170001e-128	FAPs	Prkg1
Csgalnact2	1.40242667282739e-132	0.708640459462453	0.371	0.238	3.59371834912019e-128	FAPs	Csgalnact2
Kat2b	1.49143214919973e-132	0.595988175365501	0.354	0.217	3.82179488232432e-128	FAPs	Kat2b
Icam1	1.51988717612528e-132	0.447878141241847	0.365	0.221	3.89471088882104e-128	FAPs	Icam1
Cmtm3	1.53317803912088e-132	0.686079386207426	0.336	0.203	3.92876872524724e-128	FAPs	Cmtm3
Ets2	2.31075182857823e-132	-1.75047741290457	0.261	0.364	5.92130156073171e-128	FAPs	Ets2
Laptm4a	3.25788595025168e-132	0.252504690078427	0.964	0.846	8.34833274751994e-128	FAPs	Laptm4a
Creg1	3.26775404236722e-132	0.545843324704272	0.44	0.295	8.37361973356601e-128	FAPs	Creg1
Cdk2ap2	4.10253384176824e-132	0.544278349235582	0.412	0.265	1.05127429695311e-127	FAPs	Cdk2ap2
Dlg4	4.26811870779026e-132	1.03912810181477	0.229	0.118	1.09370541887125e-127	FAPs	Dlg4
Capn1	4.3722728598727e-132	0.9655883097356	0.207	0.1	1.12039492034238e-127	FAPs	Capn1
Arhgap6	4.43806807361888e-132	0.761854801494781	0.234	0.117	1.13725494386484e-127	FAPs	Arhgap6
Dock7	4.59757450649326e-132	0.751228787142434	0.329	0.201	1.1781284672889e-127	FAPs	Dock7
Acadsb	5.43625149435601e-132	0.653266749799121	0.379	0.243	1.39303944542873e-127	FAPs	Acadsb
Cyria	5.56456838352204e-132	0.842690730113928	0.225	0.112	1.42592064827752e-127	FAPs	Cyria
Edem2	1.44105148632335e-131	1.00608544193749	0.178	0.078	3.6926944337036e-127	FAPs	Edem2
Ptprf	2.25806327497546e-131	-1.52310491165352	0.099	0.209	5.78628714212461e-127	FAPs	Ptprf
Dsel	2.26095346078181e-131	0.799456417760124	0.287	0.164	5.79369324325338e-127	FAPs	Dsel
Col8a1	4.20316829093386e-131	-2.40392076292058	0.182	0.289	1.0770618745518e-126	FAPs	Col8a1
Dleu2	4.48981007480712e-131	0.49465583702341	0.361	0.218	1.15051383166932e-126	FAPs	Dleu2
Fam3c	9.24182611777864e-131	-1.44887781418798	0.297	0.391	2.36821794268078e-126	FAPs	Fam3c
Hspb2	9.80272645255639e-131	-2.37356711378084	0.034	0.117	2.51194865346758e-126	FAPs	Hspb2
Rasd1	1.34002463001844e-130	-2.92880853952974	0.054	0.144	3.43381311442226e-126	FAPs	Rasd1
Fmnl2	5.15694812615741e-130	0.753727604881077	0.261	0.142	1.32146795732784e-125	FAPs	Fmnl2
Pgd	5.20647986605707e-130	0.876718338030444	0.254	0.138	1.33416046567712e-125	FAPs	Pgd
Zadh2	5.43861324868252e-130	1.01833796449667	0.207	0.101	1.3936446449749e-125	FAPs	Zadh2
Mcl1	5.68024581747982e-130	0.292918922214807	0.888	0.783	1.4555629907292e-125	FAPs	Mcl1
Ahcyl1	7.67796760778235e-130	0.517253848143953	0.438	0.295	1.96747919949423e-125	FAPs	Ahcyl1
Efnb1	3.23500895722338e-129	-1.58252145182361	0.148	0.263	8.28971045288491e-125	FAPs	Efnb1
Tnfaip8	4.44372605355518e-129	-1.50236820114627	0.094	0.201	1.13870480122351e-124	FAPs	Tnfaip8
Npc2	7.14304692982248e-129	0.313639406427322	0.755	0.554	1.83040577576701e-124	FAPs	Npc2
Ppp1r15b	1.18799399885826e-128	0.535042562867912	0.353	0.217	3.04423462207429e-124	FAPs	Ppp1r15b
Sp3	1.4602652766011e-128	0.427009518479384	0.474	0.323	3.74192977129033e-124	FAPs	Sp3
Trim47	3.14437961640376e-128	0.454301184261302	0.319	0.182	8.05747276703463e-124	FAPs	Trim47
Lamp1	1.39382058392508e-127	0.296960498937422	0.866	0.706	3.57166524630801e-123	FAPs	Lamp1
Phldb2	1.47025700375285e-127	-1.52816908306308	0.128	0.24	3.76753357211667e-123	FAPs	Phldb2
Ibsp	2.26152837047432e-127	-6.05283497418803	0.029	0.106	5.79516644934045e-123	FAPs	Ibsp
Gm48582	2.27934471089265e-127	1.7052789366049	0.118	0.04	5.8408208216624e-123	FAPs	Gm48582
Pitx1	6.07669644378857e-127	-1.5954439102938	0.071	0.169	1.55715346372082e-122	FAPs	Pitx1
Mxra7	7.9868409778758e-127	0.389281919689544	0.613	0.442	2.04662800058067e-122	FAPs	Mxra7
Son	2.14420093652861e-126	-0.487006529665081	0.839	0.826	5.49451489985457e-122	FAPs	Son
Pde8a	3.15100366563798e-126	0.544148475699053	0.309	0.18	8.07444689319732e-122	FAPs	Pde8a
Prg4	3.16358899146348e-126	-1.69453814170462	0.476	0.317	8.10669679062516e-122	FAPs	Prg4
Rhbdf1	3.90471689440269e-126	0.826209226349524	0.238	0.125	1.00058370419069e-121	FAPs	Rhbdf1
Slfn5	5.25775733302599e-126	-0.746618082787882	0.553	0.313	1.34730031658791e-121	FAPs	Slfn5
Cfl1	9.40674437969736e-126	-0.526346091039759	0.828	0.806	2.41047824729745e-121	FAPs	Cfl1
Fam171b	9.45587587512095e-126	0.919844975443542	0.274	0.158	2.42306819299974e-121	FAPs	Fam171b
Sec31a	1.5614246652465e-125	0.414583392816965	0.568	0.403	4.00115070469415e-121	FAPs	Sec31a
Adgre5	2.03946945497086e-125	-1.67874753572612	0.108	0.214	5.22614047836284e-121	FAPs	Adgre5
Stt3a	2.44782570809628e-125	0.451056428335523	0.503	0.349	6.27255337699671e-121	FAPs	Stt3a
Sgpp1	2.98664766670385e-125	0.963336880893677	0.232	0.123	7.65328464592862e-121	FAPs	Sgpp1
Tbc1d1	7.01587404182923e-125	-2.70873377790489	0.036	0.116	1.79781772321874e-120	FAPs	Tbc1d1
Zyx	1.95677232525425e-124	0.453130179348825	0.425	0.279	5.01422908346402e-120	FAPs	Zyx
Meis2	2.26867757018424e-124	1.01556648079414	0.206	0.103	5.81348627359712e-120	FAPs	Meis2
Pkd2	3.13233609339886e-124	0.324654645486635	0.57	0.4	8.02661123933457e-120	FAPs	Pkd2
Rab11fip2	3.26031947294614e-124	0.725243065654383	0.324	0.198	8.35456864942447e-120	FAPs	Rab11fip2
Slc6a6	1.05015288297397e-123	-1.68518814205498	0.332	0.427	2.6910167626208e-119	FAPs	Slc6a6
Tspo	3.71031037940832e-123	0.293012203552826	0.795	0.636	9.50767034723382e-119	FAPs	Tspo
Peli2	5.7994407297221e-123	0.616498946883551	0.228	0.116	1.48610668699129e-118	FAPs	Peli2
Hivep2	1.05247934863453e-122	0.357841891993662	0.52	0.364	2.69697833087599e-118	FAPs	Hivep2
Arnt	2.68028815853055e-122	0.454040996968216	0.374	0.236	6.86823840623455e-118	FAPs	Arnt
Wdfy2	3.88113784939023e-122	0.831125645229476	0.204	0.101	9.94541573906246e-118	FAPs	Wdfy2
Slc25a5	7.37245635204425e-122	-0.911431106134956	0.488	0.556	1.88919194021134e-117	FAPs	Slc25a5
Panx1	7.67993097370366e-122	1.74219038979267	0.102	0.032	1.96798231201156e-117	FAPs	Panx1
Cry2	9.52403905782082e-122	0.655446105627085	0.303	0.178	2.44053500856658e-117	FAPs	Cry2
Lyn	1.15581602208806e-121	-3.07132956457655	0.035	0.112	2.96177855660065e-117	FAPs	Lyn
Ildr2	1.18665341894591e-121	1.2305228931309	0.139	0.055	3.04079938604889e-117	FAPs	Ildr2
Lnpep	2.66092974140464e-121	0.341631642218647	0.517	0.361	6.8186324623494e-117	FAPs	Lnpep
Clcn5	3.09040589893061e-121	0.686248121876422	0.271	0.152	7.91916511600969e-117	FAPs	Clcn5
Ap2a2	4.10326348825066e-121	0.516225148449846	0.379	0.245	1.05146126886423e-116	FAPs	Ap2a2
Smarcd2	4.62773760126252e-121	0.652838156456778	0.27	0.152	1.18585776032352e-116	FAPs	Smarcd2
Jmjd1c	7.32080290667837e-121	0.353454243248771	0.671	0.524	1.87595574483633e-116	FAPs	Jmjd1c
Cdk17	1.02596887195929e-120	-2.1398404079856	0.067	0.158	2.62904523439568e-116	FAPs	Cdk17
Tanc2	3.10481308815442e-120	-1.74957736722717	0.103	0.205	7.9560835383957e-116	FAPs	Tanc2
Eif4e	3.27490213052849e-120	0.615898623144064	0.487	0.351	8.39193670947926e-116	FAPs	Eif4e
Pla2r1	3.92562571374215e-120	1.20235146494906	0.114	0.039	1.00594158914643e-115	FAPs	Pla2r1
Zfp703	4.69049520119809e-120	0.573863037055742	0.431	0.295	1.20193939530701e-115	FAPs	Zfp703
Sat1	1.048866576152e-119	0.294204921365875	0.74	0.585	2.6877206013895e-115	FAPs	Sat1
Plin3	2.03536865456171e-119	0.531961524120367	0.393	0.258	5.21563217731438e-115	FAPs	Plin3
Krtcap2	2.14460409527497e-119	0.296736016984196	0.792	0.599	5.49554799414212e-115	FAPs	Krtcap2
Cxcl10	2.64321902085754e-119	1.23914354682929	0.17	0.077	6.77324874094745e-115	FAPs	Cxcl10
Crip2	4.09553556536321e-119	-0.819282713291237	0.639	0.656	1.04948098862432e-114	FAPs	Crip2
Cdr2l	3.05930139209774e-118	1.03154136330629	0.188	0.091	7.83945981725047e-114	FAPs	Cdr2l
Wwp2	4.46450910634914e-118	-1.59102365258986	0.074	0.171	1.14403045850197e-113	FAPs	Wwp2
Plcb4	4.49684405694672e-118	-1.85953852445714	0.21	0.307	1.1523162895926e-113	FAPs	Plcb4
Tnmd	1.28780527264516e-117	-2.97175285182941	0.055	0.14	3.30000101115322e-113	FAPs	Tnmd
Abl2	1.49084005594382e-117	0.77415686868561	0.23	0.124	3.82027764335603e-113	FAPs	Abl2
Evl	4.0180827598035e-117	-1.93838590184198	0.054	0.14	1.02963370719965e-112	FAPs	Evl
Abcb1b	4.20452500714316e-117	-2.753695269457	0.039	0.116	1.07740953308044e-112	FAPs	Abcb1b
Upf3b	9.78080781527238e-117	-1.42217818098502	0.102	0.205	2.50633200266355e-112	FAPs	Upf3b
Sik1	1.01484924167414e-116	0.286655003512441	0.456	0.298	2.60055118178998e-112	FAPs	Sik1
Anxa5	3.8726607781964e-116	0.302935551532083	0.901	0.751	9.92369324412827e-112	FAPs	Anxa5
Pgf	4.26527055787473e-116	1.24551323974455	0.149	0.063	1.0929755804554e-111	FAPs	Pgf
Serinc1	7.40371451897685e-116	0.290057872972332	0.698	0.537	1.89720184548782e-111	FAPs	Serinc1
Malat1	7.42645126445457e-116	-0.381910194734241	0.997	0.988	1.90302813651648e-111	FAPs	Malat1
Tmem176b	7.51263214156355e-116	-0.571830059050273	0.301	0.443	1.92511198627566e-111	FAPs	Tmem176b
Gns	9.53109836053691e-116	0.583227056942403	0.375	0.246	2.44234395488758e-111	FAPs	Gns
Cald1	1.04424457674215e-115	-0.989597774442345	0.813	0.72	2.67587672790176e-111	FAPs	Cald1
Gm45153	1.17932802192837e-115	1.19433875693388	0.129	0.05	3.02202805619146e-111	FAPs	Gm45153
Atp6ap1	1.3840281433121e-115	0.403649636834152	0.504	0.359	3.54657211723727e-111	FAPs	Atp6ap1
Gfpt1	2.28797793399441e-115	0.638125495855904	0.354	0.23	5.86294345586068e-111	FAPs	Gfpt1
Xbp1	2.52397451508874e-115	0.372927863518689	0.59	0.431	6.4676846949149e-111	FAPs	Xbp1
Abca1	2.71071359466021e-115	0.459208602878458	0.327	0.199	6.94620358631678e-111	FAPs	Abca1
Mical2	3.02532285760758e-115	-1.79904285265851	0.079	0.172	7.75238982261942e-111	FAPs	Mical2
Fryl	6.87843407909023e-115	-2.04923943503039	0.142	0.243	1.76259873276687e-110	FAPs	Fryl
Flnc	1.08249439263051e-114	0.282375508906523	0.312	0.184	2.77389188111568e-110	FAPs	Flnc
Surf4	1.18649810091499e-114	0.406227111872461	0.542	0.387	3.04040138359466e-110	FAPs	Surf4
Chchd2	1.54068003900368e-114	-0.355030234054463	0.921	0.868	3.94799259994693e-110	FAPs	Chchd2
Ccdc50	1.56495084960458e-114	0.341833889939117	0.561	0.407	4.01018655211172e-110	FAPs	Ccdc50
Mgp	3.1901504142155e-114	-0.382197041135018	0.684	0.473	8.17476043642722e-110	FAPs	Mgp
Rasgrp2	3.27104860167401e-114	-1.79382217643397	0.064	0.151	8.38206204178966e-110	FAPs	Rasgrp2
Wnt10b	3.47781493699371e-114	1.90653851591352	0.115	0.042	8.91190077604639e-110	FAPs	Wnt10b
Ap3s1	5.14204683666653e-114	0.536456762477387	0.404	0.275	1.3176495018958e-109	FAPs	Ap3s1
Apoe	6.71739973487184e-114	-0.444084192177227	0.363	0.502	1.72133368206091e-109	FAPs	Apoe
Pde4b	1.82121958132307e-113	-1.03462817264718	0.358	0.471	4.66687517714037e-109	FAPs	Pde4b
Itgb5	1.95214370073336e-112	0.276798694971782	0.6	0.416	5.00236823312923e-108	FAPs	Itgb5
Adarb1	2.67622624354561e-112	-1.34641623017443	0.199	0.308	6.85782974908562e-108	FAPs	Adarb1
Arl2	2.76249256888221e-112	-1.5315918740945	0.07	0.161	7.07888720776067e-108	FAPs	Arl2
Gga2	5.03749978475402e-112	1.01885769007319	0.218	0.119	1.29085931984322e-107	FAPs	Gga2
Cbfa2t3	5.50491413745567e-112	-1.96196147572649	0.112	0.207	1.41063424772301e-107	FAPs	Cbfa2t3
S100a1	9.80921204915996e-112	-1.30493489029204	0.197	0.306	2.51361058759724e-107	FAPs	S100a1
Aff3	1.5804889973318e-111	1.00261769968846	0.194	0.098	4.05000305566274e-107	FAPs	Aff3
mt-Co1	2.34168760581923e-111	-0.488431288700801	0.888	0.842	6.00057448991178e-107	FAPs	mt-Co1
Glg1	3.85919148592566e-111	0.326702508918224	0.619	0.462	9.8891781826845e-107	FAPs	Glg1
Fhl2	4.4947054832721e-111	-1.46604642967436	0.062	0.15	1.15176828008848e-106	FAPs	Fhl2
Tlr4	5.05722168040261e-111	1.33114041464431	0.138	0.058	1.29591305560317e-106	FAPs	Tlr4
Gpr146	6.21544641716428e-111	-2.50152701862552	0.032	0.105	1.59270814439835e-106	FAPs	Gpr146
Hebp2	6.29008474582586e-111	1.09906503640416	0.19	0.097	1.61183421611788e-106	FAPs	Hebp2
Litaf	7.62551551266315e-111	0.311857256665373	0.529	0.38	1.95403835011993e-106	FAPs	Litaf
Plscr4	9.49343879898035e-111	0.337548394719434	0.298	0.173	2.43269369223871e-106	FAPs	Plscr4
C1galt1	9.50914181047661e-111	0.550594690676054	0.286	0.17	2.43671758893463e-106	FAPs	C1galt1
Etfa	1.16730766662635e-110	0.402103262804119	0.477	0.336	2.99122589573003e-106	FAPs	Etfa
Mat2a	1.48532136484372e-110	0.259671130967245	0.79	0.64	3.80613599741203e-106	FAPs	Mat2a
Sfr1	1.53621681602822e-110	0.298538737640736	0.809	0.641	3.93655559107231e-106	FAPs	Sfr1
Tiparp	1.63771984338891e-110	0.330656480752936	0.609	0.453	4.19665709868408e-106	FAPs	Tiparp
Tgm2	1.91668571414843e-110	-1.81651410680884	0.151	0.25	4.91150714250534e-106	FAPs	Tgm2
Ift27	4.25701370574457e-110	0.560007504603771	0.362	0.24	1.09085976209705e-105	FAPs	Ift27
Ddost	6.91188735162382e-110	0.369794019499713	0.609	0.449	1.7711711338536e-105	FAPs	Ddost
Sec61a1	1.1396135010766e-109	0.393171829695349	0.47	0.329	2.92025959650879e-105	FAPs	Sec61a1
Idh2	1.79835085057172e-109	-1.07949123400009	0.198	0.311	4.60827405459003e-105	FAPs	Idh2
Ndrg4	1.81167330475539e-109	1.5406007058746	0.127	0.051	4.64241284343568e-105	FAPs	Ndrg4
Rnh1	2.67682662343154e-109	0.429067731950292	0.491	0.352	6.85936822254333e-105	FAPs	Rnh1
Agfg2	2.80442700944377e-109	0.823544365980182	0.171	0.081	7.18634421169966e-105	FAPs	Agfg2
Nfe2l2	2.96965980319033e-109	0.274523012138822	0.522	0.367	7.60975324567523e-105	FAPs	Nfe2l2
Plxna1	3.35512957688089e-109	0.930204819245305	0.191	0.097	8.59751954075729e-105	FAPs	Plxna1
Piezo1	1.00528562967483e-108	-1.70505404246435	0.102	0.198	2.57604442604174e-104	FAPs	Piezo1
Rhobtb3	1.28017548024603e-108	0.768079707651954	0.281	0.171	3.28044966813046e-104	FAPs	Rhobtb3
Vps37b	1.99556570877075e-108	-2.58598622064821	0.057	0.138	5.11363712872504e-104	FAPs	Vps37b
Pttg1ip	2.58215574159293e-108	0.29792819523699	0.631	0.474	6.61677408783189e-104	FAPs	Pttg1ip
Akt2	2.90013425492074e-108	0.595108500214542	0.338	0.218	7.4315940282344e-104	FAPs	Akt2
Ncor2	4.46050574266485e-108	0.532319147986764	0.381	0.255	1.14300459655787e-103	FAPs	Ncor2
Sec24a	4.66943145881331e-108	0.612627880194638	0.299	0.185	1.19654181132091e-103	FAPs	Sec24a
Ankrd29	7.68646899322894e-108	-1.30020443426372	0.085	0.18	1.96965767951491e-103	FAPs	Ankrd29
Atp8b1	8.63683281905391e-108	0.63560092271525	0.259	0.149	2.21318840988257e-103	FAPs	Atp8b1
Lrrc8c	1.00309419696088e-107	-2.29489603320566	0.122	0.213	2.57042887971225e-103	FAPs	Lrrc8c
Pnpla2	2.23221046321497e-107	-1.79793815347865	0.106	0.2	5.72003931198835e-103	FAPs	Pnpla2
Zeb1	3.52028662641626e-107	0.36323596821979	0.503	0.363	9.02073448019166e-103	FAPs	Zeb1
Plekha6	4.30597898517803e-107	1.39967326973251	0.135	0.057	1.10340711495187e-102	FAPs	Plekha6
Disp1	5.32070248538231e-107	1.13532551530029	0.122	0.048	1.36343001187922e-102	FAPs	Disp1
Olfml2b	8.37279964923864e-107	0.363733080198549	0.543	0.38	2.1455299101174e-102	FAPs	Olfml2b
Ier5	2.04800945695161e-106	0.438387531058998	0.661	0.519	5.24802423343849e-102	FAPs	Ier5
Pbx1	2.15322983283613e-106	0.327747117874401	0.546	0.393	5.51765144664259e-102	FAPs	Pbx1
Gm42639	3.10644307664391e-106	1.37919255659596	0.102	0.035	7.96026038390001e-102	FAPs	Gm42639
Creb3l2	4.09632857829978e-106	0.431184211959206	0.448	0.315	1.04968419818932e-101	FAPs	Creb3l2
Tmem254a	4.37941685045888e-106	0.668134715987143	0.27	0.16	1.12222556793009e-101	FAPs	Tmem254a
Anxa4	6.06154107046236e-106	0.535102888400647	0.387	0.26	1.55326989930598e-101	FAPs	Anxa4
Ier5l	2.07840232594116e-105	-1.4353438382024	0.257	0.361	5.32590596022422e-101	FAPs	Ier5l
Lgals3bp	6.85494438538101e-105	0.609534156123891	0.302	0.188	1.75657949875388e-100	FAPs	Lgals3bp
Ppp1r12a	9.7956137731296e-105	-1.36926902273818	0.44	0.507	2.51012602936446e-100	FAPs	Ppp1r12a
Ust	1.07495203623854e-104	1.03736707401744	0.196	0.103	2.75456459286125e-100	FAPs	Ust
Uqcrb	1.69036782818779e-104	-0.669793241338671	0.655	0.67	4.3315675597312e-100	FAPs	Uqcrb
Vgll3	2.13237346985647e-104	0.844417098353773	0.185	0.092	5.46420701650721e-100	FAPs	Vgll3
Nectin3	4.58931332918284e-104	0.504495130118777	0.348	0.226	1.1760115406031e-99	FAPs	Nectin3
Nap1l1	5.32908758210538e-104	0.339126595351175	0.585	0.435	1.3655786929145e-99	FAPs	Nap1l1
Rap2b	6.29579314320213e-104	0.810955407284486	0.215	0.118	1.61329699294555e-99	FAPs	Rap2b
Plekha2	7.34124104719413e-104	0.760862269276359	0.201	0.106	1.8811930183435e-99	FAPs	Plekha2
Mill2	1.19449598503282e-103	1.00618390439078	0.15	0.068	3.0608959616466e-99	FAPs	Mill2
Bin1	1.39634720643189e-103	0.335950479760173	0.371	0.241	3.57813971648171e-99	FAPs	Bin1
Clint1	2.21565635249098e-103	0.397089508011913	0.459	0.323	5.67761940325814e-99	FAPs	Clint1
Birc3	2.28132638649767e-103	0.675316471665144	0.223	0.123	5.84589886540029e-99	FAPs	Birc3
Anp32a	3.79000159566242e-103	-1.11846361922335	0.398	0.483	9.71187908888496e-99	FAPs	Anp32a
Cstb	4.14152904456039e-103	0.363216784439283	0.551	0.41	1.0612668176686e-98	FAPs	Cstb
Odc1	1.42054260043024e-102	-1.12618742051846	0.278	0.38	3.64014041360249e-98	FAPs	Odc1
2900026A02Rik	1.69644907148998e-102	-1.49207122214117	0.182	0.281	4.34715074569306e-98	FAPs	2900026A02Rik
Septin8	1.91716705621173e-102	0.431253749734834	0.388	0.26	4.91274058154256e-98	FAPs	Septin8
Rsad2	3.43949215090551e-102	-2.79318681253509	0.039	0.109	8.81369863669537e-98	FAPs	Rsad2
Csrnp1	6.55590503399875e-102	0.309492218927005	0.584	0.433	1.67995066496218e-97	FAPs	Csrnp1
Plekhf1	6.55753579650421e-102	0.921586486362702	0.224	0.127	1.6803685478542e-97	FAPs	Plekhf1
Plekhh2	6.89477077095929e-102	1.21718080586412	0.136	0.06	1.76678501005832e-97	FAPs	Plekhh2
Tmem65	7.12378075059776e-102	0.397092559501002	0.441	0.309	1.82546881734068e-97	FAPs	Tmem65
Trp53inp2	1.17656378766459e-101	-1.55686074723394	0.073	0.16	3.0149447058905e-97	FAPs	Trp53inp2
Evc	2.27573783013232e-101	1.27681580606688	0.149	0.07	5.83157818971407e-97	FAPs	Evc
A130012E19Rik	2.50668002958141e-101	1.00555358189921	0.136	0.059	6.42336757580236e-97	FAPs	A130012E19Rik
Morf4l2	6.24660653227241e-101	0.294141186952486	0.731	0.568	1.6006929238948e-96	FAPs	Morf4l2
Tgfb1	1.40751657532161e-100	-1.52587745525121	0.147	0.245	3.60676122426162e-96	FAPs	Tgfb1
Tenm3	1.57693137548552e-100	-1.25548185031137	0.125	0.224	4.04088664968164e-96	FAPs	Tenm3
Atrnl1	1.76236565371289e-100	0.922074833668918	0.188	0.098	4.51606198763929e-96	FAPs	Atrnl1
Srxn1	3.09324845098942e-100	1.1637098064272	0.193	0.103	7.92644915566038e-96	FAPs	Srxn1
Vipr2	3.57540395163046e-100	-1.69245871521823	0.042	0.116	9.16197262605307e-96	FAPs	Vipr2
Sdf2l1	4.08364769997261e-100	0.865885460743341	0.217	0.121	1.04643472311798e-95	FAPs	Sdf2l1
Eepd1	4.97152139538969e-100	-2.66081938144396	0.041	0.111	1.27395235756861e-95	FAPs	Eepd1
Asap3	6.41613224653531e-100	1.34129496369175	0.122	0.05	1.64413388817467e-95	FAPs	Asap3
Ckap4	6.6106521818222e-100	0.28980135502729	0.575	0.406	1.69397962159194e-95	FAPs	Ckap4
Hspa2	7.15210059453999e-100	-1.49526866551711	0.155	0.253	1.83272577735087e-95	FAPs	Hspa2
Setd7	9.20490195626959e-100	0.439705294956429	0.395	0.27	2.35875612629408e-95	FAPs	Setd7
Pfkl	1.41852735671082e-99	-1.79179365373092	0.046	0.121	3.63497635157147e-95	FAPs	Pfkl
Rnf125	2.43087969948717e-99	-2.86618896038134	0.033	0.1	6.22912922993586e-95	FAPs	Rnf125
Kdm6b	2.59336941474198e-99	0.378042742857333	0.622	0.491	6.64550912527631e-95	FAPs	Kdm6b
Sh3kbp1	3.39703895822194e-99	0.58348765303287	0.294	0.183	8.70491233044372e-95	FAPs	Sh3kbp1
Ube2j1	4.42721059755007e-99	0.598159805306547	0.313	0.201	1.13447271562221e-94	FAPs	Ube2j1
Dnajb4	1.71274417966453e-98	0.382286248485617	0.52	0.386	4.38890696039035e-94	FAPs	Dnajb4
Tmem38b	1.8151122720914e-98	-1.77247638258458	0.074	0.157	4.6512251972342e-94	FAPs	Tmem38b
Efemp2	3.35838782358282e-98	0.566035884821544	0.365	0.246	8.60586879793097e-94	FAPs	Efemp2
Vcl	1.23190639833077e-97	-1.21847912590576	0.293	0.382	3.15676014572259e-93	FAPs	Vcl
Fdps	2.17514733663785e-97	0.916991831697935	0.179	0.092	5.5738150501345e-93	FAPs	Fdps
H1f2	5.50123701512604e-97	-1.46588377575343	0.142	0.238	1.40969198512605e-92	FAPs	H1f2
Agmo	1.16210755153411e-96	0.578145481760398	0.155	0.072	2.97790060080615e-92	FAPs	Agmo
Tacc2	1.37146302587186e-96	0.476769222896133	0.271	0.162	3.51437400379664e-92	FAPs	Tacc2
Mif	2.37908524146425e-96	-0.913651232142504	0.318	0.415	6.09640593125215e-92	FAPs	Mif
Zfp503	5.21614510214744e-96	0.579847190425065	0.322	0.209	1.33663718242528e-91	FAPs	Zfp503
Lrp4	1.19518651319332e-95	-1.88006499326605	0.035	0.104	3.06266544005789e-91	FAPs	Lrp4
Elf4	1.41602388262296e-95	0.829538198248204	0.147	0.069	3.62856119922134e-91	FAPs	Elf4
Col18a1	1.83136097106719e-95	0.251153209698946	0.252	0.142	4.69286248835966e-91	FAPs	Col18a1
Scrn1	2.69348018995526e-95	1.45294312855143	0.108	0.043	6.90204298676036e-91	FAPs	Scrn1
Pard6g	7.77914855177862e-95	-1.98141558867352	0.052	0.127	1.99340681639327e-90	FAPs	Pard6g
Gm44250	1.64687608596944e-94	1.47509812392151	0.108	0.043	4.22011997029669e-90	FAPs	Gm44250
Igf2bp2	3.56374128432781e-94	1.29632526573089	0.146	0.07	9.13208704109e-90	FAPs	Igf2bp2
Man1c1	6.09192147877476e-94	0.814440872633273	0.189	0.101	1.56105487893603e-89	FAPs	Man1c1
Gm37033	6.60608194863489e-94	-2.42226556926373	0.084	0.164	1.69280849933769e-89	FAPs	Gm37033
Omd	8.66650269248798e-94	-2.24355127892932	0.128	0.216	2.22079131495004e-89	FAPs	Omd
Snx24	1.09163747818592e-93	1.05165531899901	0.174	0.091	2.79732103785141e-89	FAPs	Snx24
Tbc1d2b	1.27030753748956e-93	0.721055686914428	0.236	0.14	3.255163064817e-89	FAPs	Tbc1d2b
Lrrfip1	1.7836716487586e-93	-1.36968088918683	0.166	0.261	4.57065859994391e-89	FAPs	Lrrfip1
Slc38a10	2.05295788034668e-93	0.47962044974875	0.338	0.226	5.26070456838836e-89	FAPs	Slc38a10
Cd151	2.07991988525659e-93	-1.36166787567335	0.213	0.304	5.32979470597002e-89	FAPs	Cd151
Aida	2.58411812461183e-93	0.345804173845485	0.418	0.292	6.62180269431782e-89	FAPs	Aida
Sem1	3.4222220489709e-93	-0.409295619393873	0.861	0.783	8.76944400048794e-89	FAPs	Sem1
Mical3	5.84685256716649e-93	-1.4041838189805	0.083	0.168	1.49825597033641e-88	FAPs	Mical3
Akr1b8	8.49864218543821e-93	1.37863211515795	0.121	0.052	2.17777706001854e-88	FAPs	Akr1b8
Dipk2a	9.87801370734696e-93	-1.26436527643094	0.171	0.268	2.53124101250766e-88	FAPs	Dipk2a
Gucy1b1	1.04161898340934e-92	-2.65827045906736	0.046	0.114	2.66914864498644e-88	FAPs	Gucy1b1
Pi15	1.12545979997194e-92	0.87296661705304	0.169	0.085	2.88399073742809e-88	FAPs	Pi15
Lrrc8d	1.26670142033624e-92	0.710283329707231	0.117	0.047	3.24592238961161e-88	FAPs	Lrrc8d
Ptprm	1.40246622365823e-92	-1.96095082700904	0.1	0.185	3.59381969812421e-88	FAPs	Ptprm
Srsf3	2.27853318833375e-92	-0.482136969667819	0.763	0.755	5.83874129510524e-88	FAPs	Srsf3
Btg3	3.64680397819735e-92	-1.09836164943267	0.24	0.34	9.34493519413071e-88	FAPs	Btg3
Nr1d1	5.46875540681956e-92	-1.31758072775373	0.09	0.177	1.40136857299751e-87	FAPs	Nr1d1
Fads1	6.67824297360451e-92	0.804069994494213	0.231	0.137	1.71129976198616e-87	FAPs	Fads1
Timp3	9.48805783690152e-92	-0.679122510478576	0.853	0.802	2.43131482070601e-87	FAPs	Timp3
Cdc42bpa	1.07912448370179e-91	-0.970100387059895	0.379	0.457	2.76525648948583e-87	FAPs	Cdc42bpa
Arsb	1.29291169104898e-91	0.800359954994345	0.244	0.148	3.31308620831302e-87	FAPs	Arsb
Rtn4rl1	2.02003123557571e-91	1.21270873143932	0.109	0.043	5.17633004116276e-87	FAPs	Rtn4rl1
Cystm1	2.26048747467161e-91	-2.12177032061488	0.071	0.148	5.79249915384599e-87	FAPs	Cystm1
Bambi	2.47165796280086e-91	-0.742273357090626	0.183	0.287	6.3336235296772e-87	FAPs	Bambi
Plekha4	2.68124992395781e-91	0.606111504461549	0.113	0.045	6.87070293014189e-87	FAPs	Plekha4
Il17ra	2.86800496576969e-91	0.337350050792293	0.221	0.123	7.34926272478482e-87	FAPs	Il17ra
Stt3b	3.12543186205941e-91	0.360799716648712	0.448	0.321	8.00891914652725e-87	FAPs	Stt3b
Jade1	5.92605914477634e-91	0.505763772121753	0.276	0.17	1.51855265584894e-86	FAPs	Jade1
Zc3h12a	6.49004502341713e-91	0.648005853092657	0.185	0.097	1.66307403725064e-86	FAPs	Zc3h12a
Ank3	9.83530880696855e-91	-2.24170444390682	0.051	0.121	2.52029788178569e-86	FAPs	Ank3
Zfp423	1.09539331599286e-90	1.03149917635697	0.138	0.064	2.8069453722317e-86	FAPs	Zfp423
Kdelr1	1.10085645497618e-90	0.29998430568519	0.61	0.461	2.82094466587645e-86	FAPs	Kdelr1
Prrc1	1.72651043108202e-90	0.410661099216901	0.437	0.313	4.42418297964768e-86	FAPs	Prrc1
Pak1	1.73679457583122e-90	-1.67091125881813	0.056	0.129	4.4505361005675e-86	FAPs	Pak1
Atl3	2.078957475357e-90	0.396343401502964	0.422	0.3	5.32732853060232e-86	FAPs	Atl3
Msmo1	3.04990357304659e-90	0.713161830573581	0.194	0.106	7.8153779059319e-86	FAPs	Msmo1
Yes1	3.4599671409881e-90	-1.89255395546126	0.137	0.227	8.866165798782e-86	FAPs	Yes1
Cc2d2a	3.7855236726246e-90	0.739908967828303	0.239	0.143	9.70040441110053e-86	FAPs	Cc2d2a
Arhgap32	5.98387603224765e-90	0.826040635758227	0.19	0.105	1.53336823326346e-85	FAPs	Arhgap32
Sfrp2	1.32153705260197e-89	0.623157318014211	0.128	0.056	3.38643869729256e-85	FAPs	Sfrp2
Galnt2	1.34367779650864e-89	0.461379592819638	0.379	0.262	3.4431743535534e-85	FAPs	Galnt2
Clmn	1.76857448348417e-89	-2.37403643226555	0.068	0.142	4.53197211392819e-85	FAPs	Clmn
Pim1	2.20637069280128e-89	0.655279601829371	0.497	0.39	5.65382490030327e-85	FAPs	Pim1
Efs	3.09891834023759e-89	0.870886565132545	0.215	0.126	7.94097824685882e-85	FAPs	Efs
Mustn1	3.65252917963502e-89	-1.20200234555989	0.355	0.209	9.35960602281473e-85	FAPs	Mustn1
Tshz3	4.85101303064095e-89	0.352983120789895	0.281	0.173	1.24307208910174e-84	FAPs	Tshz3
Ptprj	1.39348358468708e-88	0.77156456858799	0.153	0.076	3.57080168576064e-84	FAPs	Ptprj
Kifc3	1.76987122008641e-88	-2.2933913355907	0.037	0.101	4.53529500147142e-84	FAPs	Kifc3
Arf3	1.77180388725603e-88	0.497144582672841	0.323	0.214	4.54024746109358e-84	FAPs	Arf3
Fasn	2.55027413514254e-88	0.797855838609564	0.223	0.132	6.53507747130276e-84	FAPs	Fasn
Mcu	4.0839284962733e-88	0.726152575419566	0.189	0.103	1.04650667717003e-83	FAPs	Mcu
Tln1	4.20908074182121e-88	-0.821662422594414	0.466	0.524	1.07857694009168e-83	FAPs	Tln1
Tram2	4.40041947603489e-88	0.672997772392588	0.239	0.144	1.12760749073394e-83	FAPs	Tram2
Pkm	4.53030274061319e-88	-0.774898744357468	0.531	0.57	1.16089007728213e-83	FAPs	Pkm
Sh3gl1	6.89359551269741e-88	0.420627947854539	0.365	0.249	1.76648385012871e-83	FAPs	Sh3gl1
Cyp51	1.72836263324809e-87	0.808752926243445	0.202	0.114	4.42892924769824e-83	FAPs	Cyp51
Mn1	3.32097545657798e-87	0.699630001364129	0.209	0.119	8.50999960748108e-83	FAPs	Mn1
Chp1	3.76022518209433e-87	0.505225969198367	0.343	0.234	9.63557702911673e-83	FAPs	Chp1
A4galt	4.40502500033484e-87	1.08391070000956	0.144	0.07	1.1287876563358e-82	FAPs	A4galt
Pltp	5.73390657301172e-87	-1.39395205728479	0.113	0.201	1.46931355933425e-82	FAPs	Pltp
Dhrs7	6.19458386369314e-87	0.346242342439743	0.464	0.335	1.58736211507137e-82	FAPs	Dhrs7
Itga9	1.46771809120477e-86	0.706297461130746	0.184	0.099	3.76102760871221e-82	FAPs	Itga9
Irak1	1.70977211005517e-86	0.434673026811404	0.338	0.228	4.38129103201637e-82	FAPs	Irak1
Ppp1r9a	2.17075238620364e-86	0.967529962569295	0.131	0.06	5.56255298964682e-82	FAPs	Ppp1r9a
Gpc6	2.80687071815634e-86	0.504188516606023	0.213	0.123	7.19260621527563e-82	FAPs	Gpc6
G6pdx	5.76070919544017e-86	1.12271647974962	0.118	0.051	1.47618173133154e-81	FAPs	G6pdx
Smad7	6.21239800911714e-86	-0.939830231293797	0.344	0.432	1.59192698983627e-81	FAPs	Smad7
Fos	6.85667084558038e-86	0.344094963410303	0.957	0.913	1.75702190417997e-81	FAPs	Fos
Pdgfrl	9.36455293009529e-86	-1.02446250221867	0.255	0.346	2.39966668833692e-81	FAPs	Pdgfrl
Abl1	1.08303190604399e-85	0.47283658207648	0.283	0.18	2.77526925923772e-81	FAPs	Abl1
Chrd	1.31036088829513e-85	1.32072289265525	0.124	0.056	3.35779977625627e-81	FAPs	Chrd
BC005537	1.97996227535821e-85	0.261468185522627	0.626	0.486	5.0736533306054e-81	FAPs	BC005537
Mbnl2	5.3051675012618e-85	-0.563873832309965	0.699	0.708	1.35944917219834e-80	FAPs	Mbnl2
Ctnna1	6.82125900192149e-85	-0.927311817488412	0.49	0.545	1.74794761924238e-80	FAPs	Ctnna1
Myo6	8.7565494974524e-85	-1.19093004573245	0.205	0.3	2.24386580872218e-80	FAPs	Myo6
Qk	8.97262641819288e-85	-0.723842955282612	0.713	0.72	2.29923551966193e-80	FAPs	Qk
Asap1	1.07369692032539e-84	0.254631868944227	0.486	0.356	2.75134835833381e-80	FAPs	Asap1
Norad	1.16586449523637e-84	0.32779032666688	0.553	0.416	2.9875277690432e-80	FAPs	Norad
Gjc1	1.42018602922429e-84	-1.40121294628723	0.155	0.245	3.63922669988723e-80	FAPs	Gjc1
Eng	1.70241724716096e-84	-1.97492005322064	0.225	0.299	4.36244419584996e-80	FAPs	Eng
Sub1	2.65616845776607e-84	-0.596810166817448	0.661	0.666	6.80643167302555e-80	FAPs	Sub1
Bcl3	4.77759589837243e-84	0.506798789938518	0.213	0.121	1.22425894895793e-79	FAPs	Bcl3
Magt1	5.03361872497976e-84	0.359338501455942	0.432	0.31	1.28986479827606e-79	FAPs	Magt1
Fkbp5	8.01440504476763e-84	0.670381072924009	0.207	0.12	2.0536912927217e-79	FAPs	Fkbp5
Fam43a	1.00873247001834e-83	-2.02141173542501	0.134	0.215	2.584876954422e-79	FAPs	Fam43a
Rps15a-ps8	1.01214029314449e-83	0.427153454060387	0.406	0.29	2.59360950118275e-79	FAPs	Rps15a-ps8
Smad3	1.43099096201827e-83	0.812164035243986	0.215	0.129	3.66691434017181e-79	FAPs	Smad3
Magi3	3.06569301869591e-83	0.388492265794184	0.191	0.104	7.85583836040828e-79	FAPs	Magi3
Prdx6	5.06237625563175e-83	0.31182261710417	0.527	0.399	1.29723391550564e-78	FAPs	Prdx6
Pfn1	5.9904559977276e-83	-0.403975755528119	0.876	0.824	1.5350543494177e-78	FAPs	Pfn1
Bcl7c	7.07075050032937e-83	0.322004548224826	0.497	0.366	1.8118798157094e-78	FAPs	Bcl7c
Tnfrsf1a	7.24657840111504e-83	0.289662071682462	0.46	0.333	1.85693571528573e-78	FAPs	Tnfrsf1a
Ndufc2	1.36653296223612e-82	-0.689431525620268	0.529	0.582	3.50174071573006e-78	FAPs	Ndufc2
Osbpl1a	1.64872111568155e-82	0.524710358144997	0.293	0.191	4.22484785893398e-78	FAPs	Osbpl1a
Snrk	2.09876339875598e-82	-1.30415989730495	0.293	0.376	5.37808120931221e-78	FAPs	Snrk
mt-Nd5	2.99868373698193e-82	-0.615204284597886	0.706	0.695	7.68412707601618e-78	FAPs	mt-Nd5
Dnm3os	3.50663075617202e-82	0.938466815525895	0.22	0.134	8.98574131269079e-78	FAPs	Dnm3os
Slc25a4	3.56833791276476e-82	-0.921557609147175	0.797	0.723	9.14386590145971e-78	FAPs	Slc25a4
Gm50012	7.45815571860554e-82	1.35849881323291	0.103	0.043	1.91115240289267e-77	FAPs	Gm50012
Fads3	9.25506831916402e-82	-1.3255251555346	0.079	0.157	2.37161125678578e-77	FAPs	Fads3
Gpsm2	1.54420531892275e-81	1.12205768875875	0.14	0.07	3.95702612973955e-77	FAPs	Gpsm2
Rassf5	2.04257281529481e-81	1.41565315807536	0.106	0.045	5.23409283919296e-77	FAPs	Rassf5
Fzd2	2.25222879034315e-81	0.616444841301135	0.256	0.161	5.77133627525432e-77	FAPs	Fzd2
Nqo2	3.01338357170718e-81	0.988787238651361	0.147	0.074	7.72179540249965e-77	FAPs	Nqo2
Mef2a	3.81475050903829e-81	-0.889455069122221	0.489	0.541	9.77529817941061e-77	FAPs	Mef2a
Sfxn1	4.0419963033913e-81	0.559036321496181	0.306	0.205	1.03576155274402e-76	FAPs	Sfxn1
Gm26802	4.16242453146792e-81	-0.896735258355746	0.123	0.213	1.06662128618865e-76	FAPs	Gm26802
Cox7a2	4.2122009505996e-81	-0.519152641248403	0.744	0.72	1.07937649359115e-76	FAPs	Cox7a2
Snhg18	6.25548873701743e-81	0.319106396243763	0.48	0.342	1.60296898886072e-76	FAPs	Snhg18
Cox6b2	9.81249231858371e-81	-1.8437055770228	0.041	0.103	2.51445115663707e-76	FAPs	Cox6b2
Cux1	1.39434800054201e-80	-1.21844347850918	0.204	0.292	3.5730167513889e-76	FAPs	Cux1
Hfe	2.0151078521028e-80	0.68178228924502	0.169	0.09	5.16371387101342e-76	FAPs	Hfe
Zfta	3.4183291390716e-80	0.493937886896175	0.282	0.184	8.75946841887097e-76	FAPs	Zfta
Comt	4.02314884132386e-80	0.364209737060824	0.423	0.307	1.03093189058924e-75	FAPs	Comt
Fsd1l	5.09549121377822e-80	0.841116511061102	0.122	0.055	1.30571962353067e-75	FAPs	Fsd1l
Cmtm4	6.82419118250091e-80	-1.2112816284039	0.085	0.164	1.74869899051586e-75	FAPs	Cmtm4
Socs2	6.95604779911144e-80	-1.30841962282302	0.199	0.286	1.78248724852231e-75	FAPs	Socs2
Fut11	8.62014072053022e-80	0.544390283249757	0.244	0.152	2.20891105963587e-75	FAPs	Fut11
Ppp2r5a	1.61415202002142e-79	-1.09674419780226	0.367	0.442	4.13626455130488e-75	FAPs	Ppp2r5a
Postn	1.6834650536676e-79	-2.23624699438301	0.229	0.308	4.31387920002321e-75	FAPs	Postn
Vangl1	2.25976911172331e-79	0.732986434702191	0.18	0.1	5.79065834879098e-75	FAPs	Vangl1
Avpi1	2.31447059492735e-79	-1.32135988900347	0.082	0.16	5.93083089950133e-75	FAPs	Avpi1
Eda	3.73605584368342e-79	1.0612172946591	0.126	0.06	9.57364309943876e-75	FAPs	Eda
Gsdme	4.5480648864213e-79	-1.6848074757431	0.043	0.107	1.16544162714546e-74	FAPs	Gsdme
Arhgef10	4.54826368213022e-79	0.429064862687065	0.227	0.136	1.16549256854587e-74	FAPs	Arhgef10
Dock10	5.23040233841193e-79	0.762385258880731	0.151	0.077	1.34029059921806e-74	FAPs	Dock10
Fibin	6.10627768272914e-79	-1.43758520011624	0.151	0.239	1.56473365619934e-74	FAPs	Fibin
Myd88	7.45780259711984e-79	0.471725499342038	0.308	0.206	1.91106191551196e-74	FAPs	Myd88
Sumo2	7.50075961697557e-79	-0.360730154661164	0.809	0.771	1.92206965184999e-74	FAPs	Sumo2
Stam	8.12236226350738e-79	0.545796883276068	0.226	0.136	2.08135533002377e-74	FAPs	Stam
Pank3	9.03343471974226e-79	0.340843206602712	0.298	0.195	2.31481764693396e-74	FAPs	Pank3
Rgs10	1.16286570529447e-78	0.8066920547361	0.196	0.116	2.97984336981707e-74	FAPs	Rgs10
Slc7a6	1.19901613868548e-78	1.19525537199753	0.117	0.054	3.07247885538153e-74	FAPs	Slc7a6
Flt3l	1.89579054273995e-78	0.865622184432369	0.119	0.055	4.85796326577113e-74	FAPs	Flt3l
Mir6236	1.94718318758425e-78	-0.77868591669983	0.408	0.489	4.98965691818464e-74	FAPs	Mir6236
Abhd5	3.84387434716695e-78	0.48980653296702	0.245	0.152	9.84992801461532e-74	FAPs	Abhd5
Jam3	3.91263638041941e-78	-1.33673992477658	0.147	0.233	1.00261307248247e-73	FAPs	Jam3
Slc10a6	4.93098575055731e-78	0.47545885871003	0.169	0.09	1.26356509858031e-73	FAPs	Slc10a6
Irf2bp2	4.99433850121129e-78	0.279965064471078	0.539	0.411	1.27979924093539e-73	FAPs	Irf2bp2
Dynll1	7.09900154373986e-78	-0.350580700519665	0.921	0.86	1.81911914558334e-73	FAPs	Dynll1
Gapdh	1.17063451981832e-77	-1.06437534940513	0.689	0.674	2.99975095703444e-73	FAPs	Gapdh
H2bc4	1.43570574440112e-77	-1.08182274843676	0.226	0.314	3.67899597002786e-73	FAPs	H2bc4
Cox8a	1.46098532394454e-77	-0.447373305859935	0.889	0.809	3.74377489260789e-73	FAPs	Cox8a
Aig1	1.64659786413905e-77	0.438116627392657	0.29	0.188	4.21940702685631e-73	FAPs	Aig1
B830012L14Rik	1.99625710587158e-77	0.768718504174221	0.134	0.066	5.11540883379592e-73	FAPs	B830012L14Rik
Ccdc6	3.28862608700865e-77	0.490695784152736	0.251	0.159	8.42710434795966e-73	FAPs	Ccdc6
Sec11a	1.05635884290141e-76	0.316828431174201	0.593	0.454	2.70691953493486e-72	FAPs	Sec11a
Ccn5	1.84351118537764e-76	0.616902917966269	0.154	0.081	4.72399741253019e-72	FAPs	Ccn5
Prkar1a	2.18342478907955e-76	-0.651849709589551	0.598	0.615	5.59502602201635e-72	FAPs	Prkar1a
Tmem219	3.80900585411678e-76	0.573960708393267	0.248	0.158	9.76057750117426e-72	FAPs	Tmem219
Dtx2	4.17636943221327e-76	0.923500682673514	0.112	0.051	1.07019466700465e-71	FAPs	Dtx2
Acss3	5.58330293906541e-76	1.18331775620009	0.104	0.045	1.43072137813551e-71	FAPs	Acss3
Gk5	6.33831790721768e-76	0.561887423502385	0.175	0.097	1.62419396372453e-71	FAPs	Gk5
Sgcd	8.40875595426855e-76	-1.39914833044783	0.04	0.101	2.15474371328132e-71	FAPs	Sgcd
Gm15417	1.4518117376517e-75	0.871212117359904	0.159	0.087	3.72026757773248e-71	FAPs	Gm15417
Ssbp2	1.65194638159477e-75	0.41423077460937	0.315	0.213	4.23311260283659e-71	FAPs	Ssbp2
Gab2	2.45808514856355e-75	0.613651834059763	0.14	0.07	6.2988431931941e-71	FAPs	Gab2
Dnpep	2.74958022348597e-75	0.414310129982345	0.263	0.168	7.0457993226828e-71	FAPs	Dnpep
Purb	4.08751729770573e-75	-0.740991513931265	0.559	0.594	1.04742630753709e-70	FAPs	Purb
Vstm4	5.24986341184085e-75	-1.61521740506475	0.048	0.111	1.34527749928422e-70	FAPs	Vstm4
Ncstn	6.25847182899817e-75	0.404070340293765	0.281	0.185	1.60373340618078e-70	FAPs	Ncstn
Fzd1	7.25742874631383e-75	-1.24446149659096	0.142	0.226	1.85971611624292e-70	FAPs	Fzd1
Mknk2	7.49416806614056e-75	0.278252031031344	0.38	0.266	1.92038056694852e-70	FAPs	Mknk2
Arhgef7	7.69611245067482e-75	-1.57374470203342	0.116	0.193	1.97212881548542e-70	FAPs	Arhgef7
Bmpr1a	1.29817899905564e-74	0.407886239850742	0.406	0.296	3.32658368508007e-70	FAPs	Bmpr1a
Cdkn1c	1.71180441146271e-74	-0.935342282686205	0.433	0.484	4.3864988043732e-70	FAPs	Cdkn1c
Map1b	1.87199851528842e-74	-1.19295032758547	0.44	0.468	4.79699619542658e-70	FAPs	Map1b
Slc8b1	2.65641307875987e-74	0.686319838520315	0.178	0.101	6.80705851432216e-70	FAPs	Slc8b1
Chd9	3.12681968029476e-74	0.366862212616936	0.408	0.299	8.01247543075533e-70	FAPs	Chd9
Cnrip1	4.48302852142385e-74	0.695401157843807	0.196	0.117	1.14877605861486e-69	FAPs	Cnrip1
Fbxw8	4.77498295106308e-74	0.808196673717632	0.179	0.104	1.22358938120991e-69	FAPs	Fbxw8
Cdc42se1	7.27307897636591e-74	0.268070935177848	0.288	0.186	1.86372648769376e-69	FAPs	Cdc42se1
Itpkc	7.59005198592744e-74	0.963064381789806	0.142	0.074	1.94495082139391e-69	FAPs	Itpkc
Robo1	1.09069281197469e-73	0.850846222794519	0.193	0.115	2.79490033068515e-69	FAPs	Robo1
Atp5b	1.41740648181294e-73	-0.576877988854519	0.776	0.741	3.63210410964567e-69	FAPs	Atp5b
Fam171a1	2.441225911145e-73	0.499783423387508	0.186	0.107	6.25564139730907e-69	FAPs	Fam171a1
Sox4	2.8633048977523e-73	-1.02886721325842	0.234	0.319	7.33721880049028e-69	FAPs	Sox4
Myo9a	3.28674951312852e-73	0.309298385302679	0.358	0.252	8.42229562739183e-69	FAPs	Myo9a
Dzip1	3.31470748775856e-73	1.10731720181151	0.132	0.068	8.4939379373813e-69	FAPs	Dzip1
Gm38211	4.77539526451098e-73	0.730990029219901	0.224	0.141	1.22369503653094e-68	FAPs	Gm38211
Isg15	4.80001765250787e-73	-1.95848293584555	0.15	0.224	1.23000452345514e-68	FAPs	Isg15
Gm44694	5.37120178821505e-73	0.631854713667487	0.172	0.097	1.37637045823011e-68	FAPs	Gm44694
Ktn1	7.42247711614268e-73	-0.923054003865282	0.37	0.445	1.90200976101156e-68	FAPs	Ktn1
Zfp217	8.84136136710662e-73	0.526289214616899	0.117	0.054	2.26559885032107e-68	FAPs	Zfp217
Macf1	9.05669730290173e-73	-0.814781105302031	0.539	0.577	2.32077868386857e-68	FAPs	Macf1
C130023A14Rik	9.76127484669295e-73	0.900760229892996	0.147	0.078	2.50132667946507e-68	FAPs	C130023A14Rik
Map3k2	1.51759592419693e-72	0.279233448299938	0.402	0.292	3.88883955575462e-68	FAPs	Map3k2
Bcar1	1.64112982799783e-72	-1.68703055103671	0.072	0.141	4.20539518424443e-68	FAPs	Bcar1
Chst12	2.31332053396311e-72	0.637945699727572	0.271	0.182	5.92788386828047e-68	FAPs	Chst12
Afap1	3.9188668070108e-72	0.276437367479772	0.36	0.252	1.00420961929652e-67	FAPs	Afap1
Cers6	4.23568178587566e-72	1.0079640784883	0.127	0.063	1.08539345763064e-67	FAPs	Cers6
Shisa4	5.50548647001993e-72	-1.50724023678682	0.044	0.105	1.41078090794261e-67	FAPs	Shisa4
P2rx4	6.28531396779353e-72	0.696314533596197	0.211	0.13	1.61061170424709e-67	FAPs	P2rx4
Fkbp7	1.4079380810243e-71	0.277102597428748	0.51	0.374	3.60784133262476e-67	FAPs	Fkbp7
Ccnd1	2.45155902461749e-71	-1.42780657550939	0.179	0.259	6.28212000058233e-67	FAPs	Ccnd1
Nmt2	2.51453130585445e-71	0.504595285912312	0.245	0.156	6.44348647125202e-67	FAPs	Nmt2
Ccdc85b	3.0499656554322e-71	-1.13935616514925	0.336	0.407	7.81553699204502e-67	FAPs	Ccdc85b
Gm37899	3.66918719576313e-71	0.731928134840042	0.159	0.087	9.40229218914301e-67	FAPs	Gm37899
Col16a1	3.78769321408771e-71	-1.60248235988103	0.245	0.311	9.70596386109977e-67	FAPs	Col16a1
Btg1	4.9480868809869e-71	-0.635571513436186	0.773	0.763	1.26794726325289e-66	FAPs	Btg1
Sp100	5.80685469592484e-71	-0.346926478230813	0.267	0.156	1.48800651583074e-66	FAPs	Sp100
Manea	8.72326076359e-71	0.547292480180356	0.174	0.099	2.23533557066994e-66	FAPs	Manea
Fip1l1	1.64450391976148e-70	0.285296284275485	0.406	0.299	4.21404129438879e-66	FAPs	Fip1l1
Elovl6	1.78597404941771e-70	0.914592010558223	0.118	0.057	4.57655850163288e-66	FAPs	Elovl6
1500009L16Rik	2.78366053256508e-70	0.756905152781498	0.103	0.046	7.13313011469803e-66	FAPs	1500009L16Rik
Hivep1	3.93154045930822e-70	0.428759527007836	0.254	0.164	1.00745724269773e-65	FAPs	Hivep1
Daglb	4.22032335993558e-70	1.04037388803427	0.14	0.074	1.08145786098349e-65	FAPs	Daglb
Stxbp1	5.13848898632314e-70	0.630839276296719	0.178	0.102	1.3167378027453e-65	FAPs	Stxbp1
Zfp9	5.79874169555741e-70	0.783251164814297	0.217	0.137	1.48592755948659e-65	FAPs	Zfp9
Atxn10	7.28345289352745e-70	0.389258742515195	0.395	0.288	1.86638480396641e-65	FAPs	Atxn10
Zdhhc3	8.39279132982295e-70	0.455427249010097	0.255	0.166	2.15065277826713e-65	FAPs	Zdhhc3
Rgs7bp	9.70906881640068e-70	-1.73379609119715	0.061	0.124	2.48794888420267e-65	FAPs	Rgs7bp
Sestd1	1.08423713201089e-69	0.658920899235891	0.228	0.146	2.77835765077791e-65	FAPs	Sestd1
Gramd3	1.12123826459497e-69	1.16336672230986	0.116	0.056	2.87317305302462e-65	FAPs	Gramd3
Dync2i1	1.30449828339722e-69	0.823658842882358	0.172	0.099	3.34277685120538e-65	FAPs	Dync2i1
Sgms2	1.3889962679259e-69	0.555036635335314	0.21	0.13	3.55930293656013e-65	FAPs	Sgms2
Enpp3	1.45106882075501e-69	0.421736297212557	0.118	0.056	3.71836385318471e-65	FAPs	Enpp3
Abcc1	1.59911198487088e-69	0.737529403909169	0.162	0.09	4.09772446123163e-65	FAPs	Abcc1
Phc2	1.94235361882951e-69	-1.05961782326731	0.173	0.258	4.97728114825061e-65	FAPs	Phc2
Ak3	2.12634003150742e-69	0.391461395337329	0.317	0.22	5.44874633073776e-65	FAPs	Ak3
Tbx18	2.92936717330673e-69	1.09238688374849	0.132	0.069	7.50650338159849e-65	FAPs	Tbx18
Atp8b2	5.813414090936e-69	0.670195919975025	0.193	0.117	1.48968736080235e-64	FAPs	Atp8b2
Tusc3	1.19527324012274e-68	0.311177264452511	0.4	0.292	3.06288767781451e-64	FAPs	Tusc3
Sgpl1	1.25282799357649e-68	0.743772927531826	0.192	0.116	3.21037173353976e-64	FAPs	Sgpl1
Atp6v1b2	1.48702981300818e-68	0.521732362037216	0.189	0.112	3.81051389583346e-64	FAPs	Atp6v1b2
Ogfrl1	1.57538573415663e-68	0.752507617614827	0.159	0.089	4.03692594377636e-64	FAPs	Ogfrl1
Deptor	1.79202211411199e-68	0.261490186920773	0.258	0.164	4.59205666741199e-64	FAPs	Deptor
Phactr4	2.31889531759596e-68	-1.41921287741002	0.115	0.191	5.94216925133964e-64	FAPs	Phactr4
Sar1a	2.9274355697434e-68	0.262789159269925	0.587	0.455	7.50155364746746e-64	FAPs	Sar1a
Khdrbs3	2.95905618530257e-68	0.730575205026905	0.184	0.108	7.58258147483783e-64	FAPs	Khdrbs3
Slc12a2	3.8879002071843e-68	-1.31998371163095	0.122	0.199	9.96274428090976e-64	FAPs	Slc12a2
Hebp1	5.44118945770422e-68	0.407861716078744	0.287	0.196	1.39430479853671e-63	FAPs	Hebp1
A930005H10Rik	6.96666505971077e-68	-1.57303066542479	0.042	0.1	1.78520792155088e-63	FAPs	A930005H10Rik
Tkt	7.36844744616946e-68	0.287631627741099	0.341	0.24	1.88816465808092e-63	FAPs	Tkt
Smurf1	8.61893992278953e-68	0.485949044353152	0.194	0.116	2.20860335521482e-63	FAPs	Smurf1
Agpat4	1.05064265265443e-67	0.512110737047665	0.29	0.199	2.69227179742698e-63	FAPs	Agpat4
Rbm39	1.1418131980616e-67	-0.393470263442746	0.873	0.84	2.92589632003285e-63	FAPs	Rbm39
Fgd5	1.69045656893237e-67	-2.24359050448557	0.087	0.15	4.3317949578892e-63	FAPs	Fgd5
Ggh	1.71934539632086e-67	0.319815616214672	0.449	0.335	4.40582257807219e-63	FAPs	Ggh
Crtap	1.84188637075842e-67	0.312898680606201	0.471	0.348	4.71983382506846e-63	FAPs	Crtap
Zfhx3	2.64282419015786e-67	-0.843514319983062	0.55	0.537	6.77223698727953e-63	FAPs	Zfhx3
Gm37420	4.15948184485898e-67	0.645088735176532	0.1	0.045	1.06586722274511e-62	FAPs	Gm37420
Lynx1	4.20905515461238e-67	0.932643224299393	0.13	0.068	1.07857038336942e-62	FAPs	Lynx1
Crlf2	5.40950542209445e-67	-1.46040443233505	0.07	0.135	1.3861857644117e-62	FAPs	Crlf2
Yipf5	7.46457771307062e-67	0.355541460186518	0.403	0.301	1.91279803897435e-62	FAPs	Yipf5
Kif13b	7.51942881669646e-67	0.359891665202407	0.284	0.191	1.92685363427847e-62	FAPs	Kif13b
Sec23a	1.02812384326732e-66	0.551014392925777	0.303	0.214	2.6345673483725e-62	FAPs	Sec23a
Slc39a6	1.24570901775024e-66	0.645396919055379	0.222	0.143	3.19212935798499e-62	FAPs	Slc39a6
Ptch1	1.57378613292801e-66	-1.16876758866717	0.085	0.155	4.03282696562802e-62	FAPs	Ptch1
Gm10076	1.90744950683235e-66	0.258766288055042	0.778	0.642	4.88783936125789e-62	FAPs	Gm10076
Stk3	2.33586403201413e-66	0.386162016953145	0.219	0.136	5.98565158203622e-62	FAPs	Stk3
Dennd1b	3.66576306077457e-66	0.441873080292004	0.217	0.136	9.39351784323483e-62	FAPs	Dennd1b
Kank2	4.2290465942217e-66	0.43861519416215	0.328	0.235	1.08369318976931e-61	FAPs	Kank2
Prrg3	4.26357656024271e-66	0.625035938228661	0.172	0.1	1.09254149356219e-61	FAPs	Prrg3
Zfc3h1	5.80877948799086e-66	0.371282531565004	0.26	0.173	1.48849974379766e-61	FAPs	Zfc3h1
Foxp2	6.36903775871983e-66	-1.25557084662426	0.055	0.117	1.63206592567196e-61	FAPs	Foxp2
Mical1	6.89804268991495e-66	0.718042179673996	0.179	0.106	1.76762343929071e-61	FAPs	Mical1
Trim16	7.93570035018915e-66	0.754206437270998	0.106	0.05	2.03352321473597e-61	FAPs	Trim16
Add1	1.42404035070108e-65	0.25659492963841	0.41	0.302	3.64910339867152e-61	FAPs	Add1
Prkd2	1.45848247646215e-65	-2.01126172842449	0.057	0.117	3.73736134593426e-61	FAPs	Prkd2
Cdk8	1.52998529832137e-65	0.553410306491592	0.203	0.126	3.92058732694852e-61	FAPs	Cdk8
Atp5h	1.53368026792964e-65	-0.457674737995484	0.776	0.729	3.9300556865697e-61	FAPs	Atp5h
Atxn1	1.64703213767136e-65	-1.40106617304789	0.109	0.182	4.22051985278286e-61	FAPs	Atxn1
B3galnt1	1.98059424712937e-65	1.00537384500329	0.112	0.055	5.075272758269e-61	FAPs	B3galnt1
Ibtk	2.26066110854263e-65	0.61156190100679	0.226	0.145	5.79294409064048e-61	FAPs	Ibtk
Gria3	3.47194113292388e-65	0.938507835714299	0.173	0.104	8.89684915311743e-61	FAPs	Gria3
Tmem47	4.02050727886562e-65	-0.994675241001618	0.171	0.251	1.03025499020931e-60	FAPs	Tmem47
Myof	4.79511536308351e-65	0.496113404490148	0.313	0.223	1.22874831179015e-60	FAPs	Myof
Tpt1-ps3	4.88670406225067e-65	0.35596342583741	0.311	0.216	1.25221791595173e-60	FAPs	Tpt1-ps3
Cyb5r1	5.41748530017424e-65	-1.65416749715971	0.072	0.136	1.38823060816965e-60	FAPs	Cyb5r1
Bnc2	5.9615719276292e-65	0.520443669878037	0.232	0.149	1.52765280645498e-60	FAPs	Bnc2
Pacs2	7.23224496521372e-65	0.585196700618651	0.194	0.119	1.85326277233602e-60	FAPs	Pacs2
Acap3	7.88435019504083e-65	0.762364667427294	0.13	0.069	2.02036473747921e-60	FAPs	Acap3
Serp1	1.0624132948596e-64	0.289367510912291	0.475	0.36	2.72243406807773e-60	FAPs	Serp1
Stim1	1.15564448564321e-64	0.321958369931371	0.302	0.208	2.96133899446072e-60	FAPs	Stim1
Erc1	1.30594961938552e-64	-1.08092442763924	0.16	0.239	3.34649589967541e-60	FAPs	Erc1
Mex3c	1.41049624546901e-64	0.390416071053983	0.304	0.211	3.61439662901433e-60	FAPs	Mex3c
Fkbp2	1.41299591491534e-64	0.261182231042674	0.523	0.403	3.62080203197055e-60	FAPs	Fkbp2
Cycs	1.48173724500765e-64	-1.0191590827981	0.358	0.424	3.79695169033209e-60	FAPs	Cycs
AI413582	1.68214912515269e-64	0.677690051043345	0.159	0.091	4.31050713320376e-60	FAPs	AI413582
Camkk2	2.33354486689102e-64	0.694942534770487	0.214	0.138	5.97970872140824e-60	FAPs	Camkk2
Gfra1	4.72545920236496e-64	0.9790565617832	0.165	0.097	1.21089892060602e-59	FAPs	Gfra1
Tnpo1	6.01891802900095e-64	0.272401000213139	0.37	0.268	1.54234774493149e-59	FAPs	Tnpo1
Arhgap29	6.11730112457715e-64	-1.27228174203885	0.35	0.402	1.5675584131729e-59	FAPs	Arhgap29
Arhgap42	6.46920141070524e-64	0.510315153270039	0.197	0.12	1.65773286149322e-59	FAPs	Arhgap42
Parp3	1.16918802042417e-63	0.499354301688492	0.295	0.206	2.99604430233693e-59	FAPs	Parp3
Pgm1	1.18322600176108e-63	0.312737248520195	0.165	0.095	3.03201662951277e-59	FAPs	Pgm1
Glce	1.20143126869655e-63	0.455947060616819	0.226	0.145	3.0786676260349e-59	FAPs	Glce
Derl1	2.11930179585859e-63	0.331871201819578	0.431	0.326	5.43071085188764e-59	FAPs	Derl1
Flrt2	2.24774785150343e-63	0.342057862023322	0.335	0.236	5.75985386947754e-59	FAPs	Flrt2
Vsir	2.28943077085323e-63	0.327227507779966	0.224	0.141	5.8666663503114e-59	FAPs	Vsir
Calhm2	2.81735343698917e-63	0.866193178445831	0.143	0.08	7.21946818228474e-59	FAPs	Calhm2
Fbxo31	3.9518651240936e-63	0.8120605432794	0.145	0.081	1.01266543804899e-58	FAPs	Fbxo31
Reck	4.73556832361926e-63	0.470965116825471	0.259	0.173	1.21348938292744e-58	FAPs	Reck
Ptgs1	4.78235877434953e-63	0.628435462333845	0.117	0.058	1.22547943592707e-58	FAPs	Ptgs1
Ikbip	5.97099264598433e-63	0.31884505126344	0.447	0.333	1.53006686553348e-58	FAPs	Ikbip
Stat6	6.38574857690923e-63	0.38806437270162	0.227	0.146	1.63634807283299e-58	FAPs	Stat6
Ndufb7	7.32250739694693e-63	-0.7430122204279	0.493	0.534	1.87639252046765e-58	FAPs	Ndufb7
Fam120a	7.67788593534057e-63	0.263831380515159	0.401	0.298	1.96745827093102e-58	FAPs	Fam120a
Hmox1	9.00238548543318e-63	0.89266941596392	0.176	0.106	2.30686128064225e-58	FAPs	Hmox1
Ctso	9.49580693967871e-63	0.332317651331666	0.227	0.144	2.43330052829267e-58	FAPs	Ctso
Yipf3	1.04485972318222e-62	0.363391306167914	0.349	0.255	2.67745304065445e-58	FAPs	Yipf3
Fdft1	1.15248422188358e-62	0.827457914821741	0.127	0.066	2.95324081857666e-58	FAPs	Fdft1
Sel1l	1.54600732145525e-62	0.268985900671683	0.382	0.281	3.96164376122907e-58	FAPs	Sel1l
Ergic3	2.0324898104955e-62	0.286391031871248	0.506	0.39	5.20825513939471e-58	FAPs	Ergic3
Ptpn9	2.26334897374901e-62	0.43060732525311	0.275	0.188	5.79983174523183e-58	FAPs	Ptpn9
Asah1	2.55778695355775e-62	0.260081298603619	0.461	0.351	6.55432906849172e-58	FAPs	Asah1
Larp1b	2.73499115140031e-62	-1.12116193010825	0.105	0.177	7.00841482546329e-58	FAPs	Larp1b
Rnf145	3.09833524977453e-62	0.399985819675938	0.238	0.157	7.93948407754724e-58	FAPs	Rnf145
Gm38157	3.24392730973944e-62	0.550464215928661	0.109	0.053	8.31256373120731e-58	FAPs	Gm38157
Ammecr1	3.39432653741303e-62	0.662866672439196	0.177	0.107	8.69796175212088e-58	FAPs	Ammecr1
Fbh1	3.7891360062779e-62	0.613510414009896	0.19	0.117	9.70966101608712e-58	FAPs	Fbh1
Olfml1	4.92557482137276e-62	0.987575624606115	0.128	0.068	1.26217854797677e-57	FAPs	Olfml1
Foxc1	5.45863735998593e-62	-0.845595418927055	0.175	0.258	1.3987758234964e-57	FAPs	Foxc1
Eif2ak3	6.71571498333402e-62	0.824134126905563	0.156	0.09	1.72090196447934e-57	FAPs	Eif2ak3
Cd2ap	1.0184022008816e-61	-0.908577698871467	0.391	0.451	2.60965563975909e-57	FAPs	Cd2ap
Slc41a3	1.54511843386281e-61	0.806156275573222	0.142	0.079	3.95936598677346e-57	FAPs	Slc41a3
Rab23	1.63049378030819e-61	0.616328196254902	0.206	0.132	4.17814031203973e-57	FAPs	Rab23
Ralgapa1	1.734720919994e-61	-1.2620111448753	0.21	0.285	4.44522235748461e-57	FAPs	Ralgapa1
Mvp	5.18932113679457e-61	0.261851321085513	0.257	0.17	1.32976354130361e-56	FAPs	Mvp
Ccdc107	5.45229986702389e-61	-0.902137959006942	0.164	0.244	1.39715184092487e-56	FAPs	Ccdc107
Ndufa4	5.68877294060407e-61	-0.549604319380317	0.781	0.74	1.45774806602979e-56	FAPs	Ndufa4
Uso1	6.86674661420757e-61	0.340993337608274	0.335	0.243	1.75960381989069e-56	FAPs	Uso1
Tnfaip3	8.05400541566908e-61	0.72495757543452	0.147	0.083	2.0638388877652e-56	FAPs	Tnfaip3
Adgrl1	9.02716002556495e-61	-1.00910796463702	0.105	0.178	2.31320975655102e-56	FAPs	Adgrl1
Insyn1	1.08956828467271e-60	1.22723004585458	0.1	0.049	2.79201872947382e-56	FAPs	Insyn1
Dbp	1.22966700682865e-60	-1.64117888277496	0.051	0.107	3.15102170499841e-56	FAPs	Dbp
Adamts1	1.5923646011134e-60	-0.307654968920912	0.76	0.602	4.08043429035309e-56	FAPs	Adamts1
Fgd4	1.90336638311149e-60	0.818146914154923	0.131	0.071	4.8773763567232e-56	FAPs	Fgd4
B4galt4	3.09691130292279e-60	-1.90012022448561	0.047	0.101	7.93583521373966e-56	FAPs	B4galt4
Neo1	3.66555986112387e-60	-0.973366406761574	0.246	0.318	9.39299714412991e-56	FAPs	Neo1
Camta1	3.78287651687989e-60	-1.00586341318081	0.183	0.261	9.69362107450473e-56	FAPs	Camta1
Phf21a	6.89431018435257e-60	0.358586068371073	0.307	0.217	1.76666698474035e-55	FAPs	Phf21a
Mapk6	8.73040175039175e-60	0.34048250247371	0.267	0.182	2.23716544853789e-55	FAPs	Mapk6
Aftph	1.23730337051201e-59	0.414866582511184	0.224	0.146	3.17058988693703e-55	FAPs	Aftph
Art3	1.52919090333011e-59	-2.836563473801	0.061	0.115	3.91855168978342e-55	FAPs	Art3
Bcl2l1	1.57714056397699e-59	-1.79312288117423	0.073	0.134	4.04142269519104e-55	FAPs	Bcl2l1
Pcyt1a	1.75828479928519e-59	0.330167640372124	0.296	0.207	4.5056047981683e-55	FAPs	Pcyt1a
Os9	1.96349631788312e-59	0.264744484425573	0.423	0.319	5.0314593145755e-55	FAPs	Os9
Pld1	2.0863641847328e-59	0.548775868204427	0.16	0.094	5.34630822337781e-55	FAPs	Pld1
Arl13b	2.5156660728911e-59	0.322617298365891	0.301	0.211	6.44639431178344e-55	FAPs	Arl13b
Ccpg1	2.89260974287445e-59	0.548787610105286	0.214	0.139	7.41231246611578e-55	FAPs	Ccpg1
Lmbr1	3.03690041459501e-59	0.461547738997186	0.138	0.075	7.78205731239971e-55	FAPs	Lmbr1
Maml3	4.25043407206349e-59	0.44954070712887	0.219	0.141	1.08917373096627e-54	FAPs	Maml3
Vasp	4.54439097943433e-59	-1.22885880722092	0.204	0.276	1.16450018848005e-54	FAPs	Vasp
Znhit6	5.27757419176933e-59	-1.09075837641443	0.1	0.169	1.35237838664089e-54	FAPs	Znhit6
Gm28438	5.99406909579553e-59	-0.882448069642572	0.275	0.352	1.5359802057976e-54	FAPs	Gm28438
Slc25a28	6.41615182064699e-59	0.440348189928127	0.219	0.143	1.64413890404079e-54	FAPs	Slc25a28
Nadk	8.00093411981521e-59	0.348381097199938	0.267	0.181	2.05023936820265e-54	FAPs	Nadk
Hlf	9.01812219142392e-59	0.678665577773767	0.203	0.13	2.31089381155238e-54	FAPs	Hlf
Hyou1	9.30476919370434e-59	0.567100385844138	0.211	0.136	2.38434710588674e-54	FAPs	Hyou1
Kdelr3	1.30999161108934e-58	0.420590383505667	0.334	0.242	3.35685350341645e-54	FAPs	Kdelr3
Rab30	1.34358954300415e-58	0.935716848990471	0.137	0.077	3.44294820394814e-54	FAPs	Rab30
Mamdc2	1.86805684992207e-58	-1.47810872174208	0.053	0.109	4.78689567792531e-54	FAPs	Mamdc2
Notch2	2.38014062440478e-58	0.323310206791864	0.334	0.242	6.09911035003724e-54	FAPs	Notch2
Naaladl2	2.93020250806795e-58	1.04893973508774	0.133	0.075	7.50864392692412e-54	FAPs	Naaladl2
Jam2	3.30349044422911e-58	-2.15284407122278	0.175	0.231	8.46519426333709e-54	FAPs	Jam2
Srebf1	3.90749005778505e-58	0.529411440431038	0.208	0.134	1.00129432730742e-53	FAPs	Srebf1
Pvr	5.53228750632421e-58	0.255813232586963	0.201	0.124	1.41764867349558e-53	FAPs	Pvr
Dpp7	8.93893818874178e-58	1.04986858271411	0.105	0.053	2.29060291086508e-53	FAPs	Dpp7
Iah1	2.13165447963492e-57	0.421206195006596	0.277	0.194	5.46236460406449e-53	FAPs	Iah1
Vdac2	2.38444303504278e-57	-0.627382397472692	0.492	0.535	6.11013527729712e-53	FAPs	Vdac2
Ddit4l	3.81051234983122e-57	-1.50746466241222	0.048	0.102	9.7644378964425e-53	FAPs	Ddit4l
Nrep	3.84311617269741e-57	0.6145757154325	0.334	0.25	9.84798519253712e-53	FAPs	Nrep
Ccng2	4.36385979684816e-57	0.352548349726239	0.194	0.121	1.11823907294234e-52	FAPs	Ccng2
Tmem107	4.9305302274087e-57	0.724611116696569	0.181	0.115	1.26344837077348e-52	FAPs	Tmem107
Pard3b	4.94755661213447e-57	0.437600633263076	0.275	0.192	1.26781138185946e-52	FAPs	Pard3b
Gm28875	5.33766937400588e-57	0.590778381758851	0.183	0.114	1.36777777708901e-52	FAPs	Gm28875
Vamp5	6.93427362206215e-57	-1.54690079885631	0.107	0.172	1.77690761565343e-52	FAPs	Vamp5
Gan	8.13713742281758e-57	0.870653051151492	0.143	0.082	2.085141464597e-52	FAPs	Gan
Rspo3	9.17060231781808e-57	-1.52547085086031	0.059	0.116	2.34996684394088e-52	FAPs	Rspo3
Tspan18	4.01325653742451e-56	-1.31092353546791	0.084	0.146	1.02839698771503e-51	FAPs	Tspan18
Plcb1	4.10874074949722e-56	-1.93896707664703	0.065	0.12	1.05286481705866e-51	FAPs	Plcb1
Lrp3	4.21092014603733e-56	0.858861489739496	0.133	0.075	1.07904828742206e-51	FAPs	Lrp3
Sema6d	4.32504641599517e-56	-1.55068097026946	0.1	0.163	1.10829314409876e-51	FAPs	Sema6d
Uba1	5.34906408926998e-56	0.327017154517948	0.344	0.253	1.37069767287543e-51	FAPs	Uba1
Syn3	6.6602531614564e-56	-1.25855758184101	0.134	0.203	1.7066898726232e-51	FAPs	Syn3
Ssu72	9.00249280282746e-56	-0.920188413376886	0.283	0.355	2.30688878072454e-51	FAPs	Ssu72
Cox4i1	9.73545047959524e-56	-0.299543682676032	0.915	0.843	2.49470918539628e-51	FAPs	Cox4i1
Rabgap1l	1.08133398206052e-55	0.41176583089521	0.268	0.187	2.77091832903008e-51	FAPs	Rabgap1l
Tmem29	1.2038355566302e-55	0.730894738109959	0.147	0.087	3.08482861386489e-51	FAPs	Tmem29
Smarcd3	1.95707244498149e-55	-1.3386599493562	0.057	0.112	5.01499814026507e-51	FAPs	Smarcd3
Tsfm	2.25836824185029e-55	-1.36174925024505	0.115	0.181	5.78706861974138e-51	FAPs	Tsfm
Hsd17b7	2.65776857141899e-55	0.745642995984251	0.146	0.085	6.81053196426116e-51	FAPs	Hsd17b7
Tmem88	2.74488619453448e-55	-1.9856106007664	0.073	0.129	7.03377087349459e-51	FAPs	Tmem88
Heca	5.25421070755625e-55	0.334543062975775	0.248	0.169	1.34639149381129e-50	FAPs	Heca
Rev3l	5.59260628767947e-55	0.281221009536149	0.308	0.221	1.43310536121786e-50	FAPs	Rev3l
Nav3	5.66558259798007e-55	0.375090900686069	0.172	0.105	1.45180554073239e-50	FAPs	Nav3
Ufm1	8.61879056851357e-55	0.317072380395075	0.367	0.275	2.2085650831816e-50	FAPs	Ufm1
Tmem59	1.21530990748607e-54	-0.424681487010247	0.826	0.749	3.11423163793305e-50	FAPs	Tmem59
Rnf13	1.56854987737365e-54	0.282336446544198	0.359	0.269	4.01940906076998e-50	FAPs	Rnf13
Lurap1l	1.86309124235474e-54	0.655667839617945	0.153	0.091	4.77417130853402e-50	FAPs	Lurap1l
Msn	2.10274717568372e-54	-0.733971554030894	0.644	0.637	5.38828963768953e-50	FAPs	Msn
Sigmar1	2.77535160492037e-54	0.549809384393723	0.201	0.132	7.11183848760846e-50	FAPs	Sigmar1
Ppp1r11	4.23655578190284e-54	-0.971733059491369	0.195	0.268	1.0856174191126e-49	FAPs	Ppp1r11
Matn2	4.69049362943551e-54	0.38403201359062	0.236	0.161	1.20193899254285e-49	FAPs	Matn2
Map4k3	6.61162395688289e-54	-1.5918132744421	0.137	0.201	1.69422863895124e-49	FAPs	Map4k3
Cxcl16	6.63105505046076e-54	0.586013992612431	0.118	0.063	1.69920785668057e-49	FAPs	Cxcl16
Slc41a2	6.82407851027501e-54	1.13614593643984	0.102	0.053	1.74867011825797e-49	FAPs	Slc41a2
Tmem106c	6.8633659745943e-54	0.776320324864564	0.121	0.066	1.75873753098979e-49	FAPs	Tmem106c
Arpc3	7.45579927685452e-54	-0.68321036747633	0.627	0.635	1.91054856469397e-49	FAPs	Arpc3
Plagl1	1.06386743665591e-53	0.735131831504713	0.25	0.175	2.72616030643077e-49	FAPs	Plagl1
Gaa	1.247773215901e-53	0.375562905998313	0.323	0.236	3.19741886574633e-49	FAPs	Gaa
Uqcr11	1.40171903731545e-53	-0.680162167080937	0.601	0.601	3.59190503312085e-49	FAPs	Uqcr11
Sobp	1.61000244733004e-53	0.440999350907716	0.293	0.213	4.12563127128324e-49	FAPs	Sobp
Hmg20b	1.68134046763344e-53	-0.927134447476762	0.245	0.318	4.30843494831068e-49	FAPs	Hmg20b
Sgk1	1.68822991714147e-53	-0.690408765094588	0.568	0.608	4.32608916267501e-49	FAPs	Sgk1
Tln2	2.80147121472575e-53	-1.10404126451984	0.171	0.239	7.17876998773474e-49	FAPs	Tln2
Ubxn2a	3.58006612977601e-53	-1.12118885833256	0.148	0.218	9.17391945755102e-49	FAPs	Ubxn2a
Erp44	4.07853117617079e-53	0.250250765518216	0.43	0.332	1.04512361389376e-48	FAPs	Erp44
Arglu1	7.07428614094878e-53	-0.624312589024484	0.569	0.598	1.81278582361813e-48	FAPs	Arglu1
Jun	7.35386133024838e-53	0.327035493514349	0.964	0.912	1.88442696587615e-48	FAPs	Jun
Cand1	9.0444440724701e-53	0.345790719155325	0.297	0.215	2.31763879357046e-48	FAPs	Cand1
Bcl6	1.13138425939575e-52	0.768956242745319	0.149	0.09	2.89917216470161e-48	FAPs	Bcl6
Psen2	1.19711634378961e-52	0.276837747730065	0.223	0.147	3.06761063096088e-48	FAPs	Psen2
Gda	1.41161422695456e-52	-0.283113153924247	0.236	0.148	3.61726145657106e-48	FAPs	Gda
Ganab	1.47859450776635e-52	0.307787243575446	0.291	0.208	3.78889842615128e-48	FAPs	Ganab
Ankrd44	2.52252464736895e-52	-1.32325470519756	0.114	0.179	6.46396940888295e-48	FAPs	Ankrd44
Lbr	3.2368553969885e-52	-1.28703213656947	0.171	0.237	8.29444195478302e-48	FAPs	Lbr
Klf5	3.31649614028761e-52	0.763006042032377	0.1	0.051	8.49852135948701e-48	FAPs	Klf5
Loxl3	3.56178361055384e-52	0.641100122851769	0.185	0.119	9.12707050204421e-48	FAPs	Loxl3
Id3	4.78376436396721e-52	-0.292615169010951	0.855	0.843	1.2258396182666e-47	FAPs	Id3
Snx27	5.12943320822739e-52	0.327425785799454	0.239	0.163	1.31441725960827e-47	FAPs	Snx27
Tspan6	7.62686845660856e-52	-1.30039910898273	0.104	0.166	1.95438504200594e-47	FAPs	Tspan6
Agpat5	1.01918886063453e-51	-0.982838478519854	0.147	0.216	2.61167145537598e-47	FAPs	Agpat5
Serbp1	1.60890959610174e-51	-0.393111262094228	0.749	0.712	4.12283084001071e-47	FAPs	Serbp1
Lpgat1	1.75712592765113e-51	0.39594570736984	0.303	0.223	4.50263518960603e-47	FAPs	Lpgat1
Zdhhc1	2.28401275219129e-51	0.559417890589343	0.168	0.105	5.85278267749019e-47	FAPs	Zdhhc1
Ccn2	2.40552661929562e-51	-1.39946871635738	0.275	0.336	6.16416196194502e-47	FAPs	Ccn2
Smtn	2.9135758109348e-51	-1.20846975178108	0.178	0.245	7.46603801552042e-47	FAPs	Smtn
Fermt2	3.43160404401869e-51	-0.526144503316399	0.73	0.701	8.79348536279788e-47	FAPs	Fermt2
Hmcn1	6.95225273325378e-51	0.452198843860126	0.142	0.083	1.78151476289628e-46	FAPs	Hmcn1
Larp6	7.54436840563626e-51	0.876839746065883	0.139	0.083	1.93324440394429e-46	FAPs	Larp6
Smurf2	9.42172561516073e-51	0.327133395946383	0.353	0.266	2.41431718888494e-46	FAPs	Smurf2
Nrk	1.12831899893194e-50	0.814444839862293	0.164	0.104	2.89131743476309e-46	FAPs	Nrk
Arntl	1.22577012908464e-50	0.406628088347722	0.213	0.143	3.14103595577939e-46	FAPs	Arntl
Msrb3	1.43009800654665e-50	-0.92516587700429	0.159	0.23	3.66462614177579e-46	FAPs	Msrb3
Cox5b	1.53582947459307e-50	-0.636528475826204	0.59	0.598	3.93556302864475e-46	FAPs	Cox5b
Dnm3	1.89580893372429e-50	-1.52768478426306	0.104	0.163	4.85801039266848e-46	FAPs	Dnm3
Tex264	1.92631554937306e-50	0.293903008081967	0.303	0.221	4.93618359526848e-46	FAPs	Tex264
Mideas	2.2388043024546e-50	0.259988846786742	0.25	0.172	5.73693602503992e-46	FAPs	Mideas
Ephb4	2.89826073467314e-50	-1.56540964876669	0.067	0.121	7.42679313259991e-46	FAPs	Ephb4
Ino80c	3.12515788741325e-50	0.657381381099027	0.124	0.07	8.00821708649646e-46	FAPs	Ino80c
Bbip1	3.95435609061628e-50	-0.837865550722829	0.187	0.259	1.01330374822042e-45	FAPs	Bbip1
Atp10a	5.31397382782393e-50	0.849013009141959	0.123	0.069	1.36170579337988e-45	FAPs	Atp10a
Emilin1	6.9462621821057e-50	-0.789634940919395	0.242	0.31	1.77997968416459e-45	FAPs	Emilin1
Cyb561	6.97497414549391e-50	0.415481983355546	0.114	0.061	1.78733712478282e-45	FAPs	Cyb561
Sspn	8.48563151359933e-50	0.534940345892717	0.238	0.168	2.17444307535983e-45	FAPs	Sspn
Cdk16	8.88670269118491e-50	0.400253194185146	0.231	0.159	2.27721756461613e-45	FAPs	Cdk16
Kctd17	1.07445364266178e-49	0.262000944617934	0.236	0.161	2.7532874593208e-45	FAPs	Kctd17
Cp	1.10207479392307e-49	0.298058754891792	0.34	0.249	2.82406665942788e-45	FAPs	Cp
Cyc1	1.16387343060853e-49	-0.858824313358472	0.279	0.348	2.98242566593437e-45	FAPs	Cyc1
Lst1	1.19958336340097e-49	0.861586267335725	0.114	0.063	3.07393236871497e-45	FAPs	Lst1
Cdkn2c	1.67545183270745e-49	-1.21690494551225	0.063	0.117	4.29334532131283e-45	FAPs	Cdkn2c
Ubtd2	1.67941482441477e-49	0.669250899273597	0.183	0.12	4.30350048756284e-45	FAPs	Ubtd2
Ell2	2.20726984253302e-49	-1.06210968730091	0.082	0.14	5.65612897149087e-45	FAPs	Ell2
Itgb1bp1	3.6623538765915e-49	0.382985008077949	0.265	0.19	9.38478180876572e-45	FAPs	Itgb1bp1
Mrpl17	4.73819903054585e-49	-0.842940719825724	0.244	0.317	1.21416350157737e-44	FAPs	Mrpl17
Bmp5	9.71468948621687e-49	1.09083121548809	0.23	0.17	2.48938918084307e-44	FAPs	Bmp5
Hmgb2	1.23523582152539e-48	-1.03943529486256	0.267	0.338	3.16529179265882e-44	FAPs	Hmgb2
Atp5a1	2.2138036338463e-48	-0.482102889567182	0.728	0.682	5.67287181173115e-44	FAPs	Atp5a1
Ndst1	2.22457326634114e-48	0.289256410950751	0.321	0.238	5.70046899499917e-44	FAPs	Ndst1
Aga	2.87040972987493e-48	0.551376926587392	0.243	0.174	7.3554249328045e-44	FAPs	Aga
Ccdc71l	3.10803290679534e-48	0.395886124454053	0.178	0.114	7.96433432366305e-44	FAPs	Ccdc71l
Arsk	3.12745010490951e-48	0.599463600927597	0.186	0.123	8.01409089383063e-44	FAPs	Arsk
Sdc4	4.58604934750754e-48	-1.19718660168143	0.622	0.568	1.17517514529881e-43	FAPs	Sdc4
Tbc1d10a	4.9936124517076e-48	0.315923077819146	0.243	0.171	1.27961319075007e-43	FAPs	Tbc1d10a
Ucp2	6.4039704196731e-48	-1.8954630949535	0.061	0.11	1.64101742004123e-43	FAPs	Ucp2
Bcl7a	6.91385668306539e-48	-1.39379148202877	0.064	0.116	1.77167577503551e-43	FAPs	Bcl7a
Phf13	1.37826856079338e-47	0.48414315915025	0.235	0.165	3.53181318703303e-43	FAPs	Phf13
Gclc	1.46710995933419e-47	0.365112386939971	0.2	0.132	3.75946927079385e-43	FAPs	Gclc
Stk39	1.49775226443459e-47	0.484420297229252	0.138	0.082	3.83799017761363e-43	FAPs	Stk39
Pls3	1.60772167958003e-47	-0.823554659583138	0.385	0.433	4.11978680392381e-43	FAPs	Pls3
Pdp1	2.31857818117357e-47	0.622856185919221	0.124	0.071	5.94135658925727e-43	FAPs	Pdp1
Mfsd14b	3.26915052638291e-47	0.345682289839111	0.245	0.172	8.3771982238562e-43	FAPs	Mfsd14b
Lix1l	3.33093754644863e-47	0.328666981405853	0.329	0.249	8.53552746277461e-43	FAPs	Lix1l
Nsmaf	3.71354369428642e-47	0.368065647043866	0.184	0.119	9.51595571660895e-43	FAPs	Nsmaf
Sp2	4.82333962385197e-47	0.51465904061166	0.147	0.09	1.23598077861207e-42	FAPs	Sp2
Slc29a3	5.55261303018734e-47	0.839124965723788	0.135	0.082	1.42285708898551e-42	FAPs	Slc29a3
Elovl5	6.32268873023437e-47	-1.05774769545223	0.201	0.265	1.62018898712256e-42	FAPs	Elovl5
Uaca	7.50857193804304e-47	-1.69188054728002	0.162	0.218	1.92407155912353e-42	FAPs	Uaca
Tmem263	7.88119830002204e-47	0.346734283497688	0.332	0.251	2.01955706438065e-42	FAPs	Tmem263
Mgat4a	9.71154796196725e-47	-1.45407145753179	0.073	0.126	2.48858416525411e-42	FAPs	Mgat4a
Hnrnpd	1.33617825966928e-46	-0.609019650009646	0.476	0.515	3.42395679040254e-42	FAPs	Hnrnpd
Colgalt1	1.61892801377016e-46	0.293516927801321	0.339	0.256	4.14850303528603e-42	FAPs	Colgalt1
Bnip2	1.76416776395007e-46	-0.723274994881538	0.412	0.463	4.52067989512205e-42	FAPs	Bnip2
Hipk1	2.11136716332071e-46	-0.910626415788167	0.325	0.383	5.41037835600931e-42	FAPs	Hipk1
Armcx2	2.12451982663275e-46	0.541934444907511	0.202	0.137	5.44408205574643e-42	FAPs	Armcx2
Wdr91	2.61268634465726e-46	0.705594809798042	0.101	0.054	6.69500875818424e-42	FAPs	Wdr91
Cox6c	2.81502724773182e-46	-0.420166054390092	0.832	0.759	7.21350732231278e-42	FAPs	Cox6c
Sfxn3	4.06638659501089e-46	0.471736049481453	0.199	0.134	1.04201156497154e-41	FAPs	Sfxn3
Gm26532	5.8444725791523e-46	-0.960324636015868	0.279	0.343	1.49764609840778e-41	FAPs	Gm26532
Actg1	6.45726896800806e-46	-0.270974508894176	0.949	0.914	1.65467517305206e-41	FAPs	Actg1
Ppp3r1	9.5093070409492e-46	0.33934100831574	0.32	0.241	2.43675992924323e-41	FAPs	Ppp3r1
Sult1a1	1.2256720721735e-45	-1.65628836272998	0.128	0.184	3.14078468494458e-41	FAPs	Sult1a1
Dpy19l1	1.30797032563044e-45	0.310921107837107	0.26	0.187	3.351673959428e-41	FAPs	Dpy19l1
Plin2	1.42722121617163e-45	0.511014437911624	0.225	0.157	3.6572543664398e-41	FAPs	Plin2
Shc1	1.93702701424627e-45	0.266539410316336	0.32	0.24	4.96363172400606e-41	FAPs	Shc1
Ophn1	2.40858922688372e-45	0.429620913995358	0.168	0.108	6.17200989388953e-41	FAPs	Ophn1
Dnajc8	2.80670789216871e-45	-0.673302310836619	0.398	0.451	7.19218897368232e-41	FAPs	Dnajc8
Gt(ROSA)26Sor	3.17615738015968e-45	-1.20152968408142	0.09	0.146	8.13890328665918e-41	FAPs	Gt(ROSA)26Sor
Snx5	3.69972258851489e-45	0.335965338144616	0.281	0.207	9.4805391330694e-41	FAPs	Snx5
Lyst	3.79713997187126e-45	0.343854893643202	0.198	0.133	9.7301711779201e-41	FAPs	Lyst
Enc1	5.14771540987256e-45	0.566166305314102	0.108	0.059	1.31910207377984e-40	FAPs	Enc1
Ndufs8	7.36932854380784e-45	-0.847748094279029	0.247	0.313	1.88839043935076e-40	FAPs	Ndufs8
Sipa1l1	9.21540710759533e-45	-1.08308038169095	0.102	0.16	2.3614480713213e-40	FAPs	Sipa1l1
Ubap1	9.81562651444383e-45	0.434204220974579	0.176	0.115	2.51525429432623e-40	FAPs	Ubap1
Clptm1l	1.04466873023887e-44	0.300376834450176	0.359	0.278	2.67696362123711e-40	FAPs	Clptm1l
Pon3	1.38375694869862e-44	1.02234373877276	0.103	0.058	3.54587718104023e-40	FAPs	Pon3
Tfe3	1.39809361890891e-44	0.289289049995936	0.227	0.157	3.58261489845409e-40	FAPs	Tfe3
Dync2li1	1.83683108505601e-44	0.694849987321155	0.155	0.099	4.70687965545602e-40	FAPs	Dync2li1
Pard3	2.19554676662474e-44	0.38178767680377	0.272	0.2	5.62608858947589e-40	FAPs	Pard3
Adcy7	3.10788844790802e-44	0.709681978845828	0.163	0.105	7.9639641477643e-40	FAPs	Adcy7
Cyth1	3.23827204561414e-44	-1.58775861104114	0.095	0.149	8.29807211688623e-40	FAPs	Cyth1
Olfm1	3.89381865302819e-44	0.335192646272838	0.277	0.202	9.97791029838474e-40	FAPs	Olfm1
Aurkaip1	7.79631425856625e-44	-0.72387623823366	0.288	0.354	1.9978055287576e-39	FAPs	Aurkaip1
Hexim1	8.85476027581138e-44	-0.760336945145691	0.35	0.407	2.26903232067667e-39	FAPs	Hexim1
Cryab	9.55316377391926e-44	-0.410579066741077	0.57	0.444	2.44799821706681e-39	FAPs	Cryab
Pdcl3	9.80034880708316e-44	-0.677389900049922	0.35	0.409	2.51133938181506e-39	FAPs	Pdcl3
Sypl	1.33136727169133e-43	-0.923922804259946	0.402	0.445	3.41162863370903e-39	FAPs	Sypl
Eya4	1.5349338977891e-43	-0.846968860095696	0.084	0.14	3.93326811308456e-39	FAPs	Eya4
Ndufa8	1.6040087692874e-43	-0.802347757402288	0.443	0.48	4.11027247129897e-39	FAPs	Ndufa8
Meox1	1.87613786598322e-43	0.658084531664664	0.151	0.095	4.80760328158199e-39	FAPs	Meox1
Cox17	1.9265519994405e-43	-0.904312727737923	0.208	0.274	4.93678949856628e-39	FAPs	Cox17
Spg20	2.32680351624235e-43	0.382858820727209	0.22	0.155	5.96243401037103e-39	FAPs	Spg20
mt-Nd6	3.69039204330735e-43	-0.939968263370286	0.16	0.224	9.45662961097507e-39	FAPs	mt-Nd6
Zfp451	4.19893082154237e-43	0.31178362606737	0.288	0.215	1.07597602302023e-38	FAPs	Zfp451
N4bp1	5.0074528489612e-43	-1.1622926481584	0.185	0.247	1.28315979254631e-38	FAPs	N4bp1
Cyp20a1	6.80316979280743e-43	0.317548299385283	0.29	0.216	1.7433122594069e-38	FAPs	Cyp20a1
Vamp4	7.83737458741165e-43	0.331328102171794	0.252	0.181	2.00832723802424e-38	FAPs	Vamp4
mt-Atp6	8.19172831740097e-43	-0.898387432109607	0.195	0.261	2.099130381334e-38	FAPs	mt-Atp6
Klf2	9.14825868960412e-43	-0.279798086101952	0.872	0.753	2.34424128921105e-38	FAPs	Klf2
Zhx2	9.48405856628865e-43	0.506003019654554	0.142	0.088	2.43029000761147e-38	FAPs	Zhx2
Impdh1	1.01461084578785e-42	-1.57680252661501	0.057	0.103	2.59994029233136e-38	FAPs	Impdh1
Ddhd1	1.04522189098957e-42	0.290765667564303	0.201	0.137	2.67838109566078e-38	FAPs	Ddhd1
H2az1	1.17581391913507e-42	-0.456887263923387	0.72	0.689	3.01302316778361e-38	FAPs	H2az1
Tgfb3	1.56790367218162e-42	-0.937355390859255	0.219	0.28	4.0177531599654e-38	FAPs	Tgfb3
Mdk	2.61223555860482e-42	-0.712014664036004	0.205	0.271	6.69385361892486e-38	FAPs	Mdk
Cab39l	3.73467936318737e-42	0.263658545443722	0.205	0.14	9.57011586816763e-38	FAPs	Cab39l
Cebpa	3.79303593586669e-42	0.629410946777157	0.132	0.08	9.71965458565839e-38	FAPs	Cebpa
Lrp5	4.13183250240877e-42	-1.11385584508449	0.097	0.152	1.05878207874225e-37	FAPs	Lrp5
Mpv17l2	4.23694793848207e-42	0.452996996444066	0.189	0.129	1.08571790923603e-37	FAPs	Mpv17l2
Lgr4	5.28290291732642e-42	0.521569043033595	0.145	0.091	1.35374387256489e-37	FAPs	Lgr4
Ptpn13	5.76832753050466e-42	-0.869486165530659	0.151	0.212	1.47813392969182e-37	FAPs	Ptpn13
Eif2s3x	6.28353858981192e-42	0.332624038379148	0.25	0.181	1.6101567636393e-37	FAPs	Eif2s3x
Abca5	7.40954709401974e-42	0.293543430680879	0.214	0.149	1.89869644284256e-37	FAPs	Abca5
Mcub	9.19817978732731e-42	0.815013849654866	0.108	0.062	2.35703357050262e-37	FAPs	Mcub
Snx33	1.13609442556789e-41	0.654682434431763	0.13	0.08	2.91124196551771e-37	FAPs	Snx33
Ncl	1.15450148271374e-41	-0.415326713882703	0.779	0.73	2.95841004945396e-37	FAPs	Ncl
Ece1	1.86075511671396e-41	-0.434813874128378	0.523	0.381	4.76818498657951e-37	FAPs	Ece1
Fxyd5	1.8987017099588e-41	-1.16361786538105	0.222	0.278	4.86542313176943e-37	FAPs	Fxyd5
Cds2	2.39308185214014e-41	-1.29352476193915	0.147	0.203	6.13227224610911e-37	FAPs	Cds2
Mprip	2.46818358846945e-41	-0.711993636635798	0.531	0.544	6.32472044545296e-37	FAPs	Mprip
Dennd4c	2.47022831585256e-41	0.395150253581423	0.187	0.126	6.32996005937219e-37	FAPs	Dennd4c
Rps11-ps1	3.552050770993e-41	0.283383038457701	0.224	0.157	9.10213010066956e-37	FAPs	Rps11-ps1
Spp1	3.63039165798329e-41	-4.70968457352774	0.145	0.2	9.30287862358217e-37	FAPs	Spp1
2810013P06Rik	4.59634678710336e-41	-1.34732945439291	0.061	0.108	1.17781386419524e-36	FAPs	2810013P06Rik
Ehbp1	6.13461119522456e-41	0.537517364725139	0.159	0.104	1.57199411877629e-36	FAPs	Ehbp1
Htatip2	6.4771152342393e-41	0.5454312855192	0.145	0.093	1.65976077877382e-36	FAPs	Htatip2
Clip2	6.65453081293192e-41	0.589735366043651	0.106	0.061	1.7052235208138e-36	FAPs	Clip2
Uqcrq	7.62998805853045e-41	-0.625273410637402	0.633	0.628	1.95518443999843e-36	FAPs	Uqcrq
Mfge8	9.8102248749004e-41	-1.18233552423323	0.479	0.48	2.51387012419323e-36	FAPs	Mfge8
Map3k20	1.10011566124745e-40	-1.58615916139175	0.155	0.207	2.81904638194658e-36	FAPs	Map3k20
Pi4kb	1.34911624565366e-40	0.478532128329464	0.151	0.097	3.45711037948749e-36	FAPs	Pi4kb
Sptan1	1.42804340839694e-40	-0.728611423184968	0.521	0.544	3.65936123401717e-36	FAPs	Sptan1
Tmem204	1.50393806497549e-40	-1.30905451789621	0.156	0.212	3.85384129149969e-36	FAPs	Tmem204
Usp24	1.56930484377181e-40	0.281888039161071	0.197	0.135	4.02134366216527e-36	FAPs	Usp24
Mdfic	1.68986129318474e-40	-1.16182140473502	0.18	0.237	4.33026956378589e-36	FAPs	Mdfic
Arsa	2.71782220892108e-40	0.409169887021163	0.165	0.109	6.96441941036028e-36	FAPs	Arsa
Kank1	3.03828382003229e-40	-1.09023043962731	0.077	0.126	7.78560228883275e-36	FAPs	Kank1
Cpeb2	3.35084617627376e-40	0.303912864270986	0.137	0.085	8.58654332670151e-36	FAPs	Cpeb2
Emp2	3.35493587083251e-40	-0.674605453048815	0.303	0.368	8.5970231690083e-36	FAPs	Emp2
Tfdp2	5.01999434471321e-40	-1.05189864991835	0.115	0.171	1.28637355083276e-35	FAPs	Tfdp2
Fam107b	7.24297217086058e-40	-1.0392238541953	0.066	0.113	1.85601161878302e-35	FAPs	Fam107b
Phpt1	7.88490279936874e-40	-0.795360129926952	0.115	0.174	2.02050634233824e-35	FAPs	Phpt1
Hyi	8.01030249046376e-40	0.361017713730932	0.257	0.19	2.05264001318134e-35	FAPs	Hyi
Gm9616	1.1120494618315e-39	0.439626261891045	0.161	0.106	2.84962674594323e-35	FAPs	Gm9616
Ids	1.23215414857469e-39	0.317826997731381	0.255	0.187	3.15739500572265e-35	FAPs	Ids
Gm37606	1.25187353079725e-39	0.532207542510616	0.18	0.122	3.20792592266796e-35	FAPs	Gm37606
Smc4	1.29134280188238e-39	-1.24745618459708	0.098	0.151	3.3090659298236e-35	FAPs	Smc4
Elmo2	1.69705565696326e-39	0.395848539315252	0.135	0.084	4.34870512096836e-35	FAPs	Elmo2
Mier3	1.86514597815244e-39	0.306180429964268	0.215	0.152	4.77943656901562e-35	FAPs	Mier3
Bmyc	1.97876911283004e-39	-1.01136169264408	0.2	0.26	5.07059585162697e-35	FAPs	Bmyc
Naga	2.17572961867979e-39	0.446727989915102	0.188	0.13	5.57530714786697e-35	FAPs	Naga
Dock9	2.3481173946773e-39	-1.64741236281399	0.198	0.243	6.01705082386058e-35	FAPs	Dock9
Ndufc1	2.4285376508297e-39	-0.68325329041804	0.49	0.517	6.22312773025111e-35	FAPs	Ndufc1
Brip1os	3.39987635569093e-39	0.478718817712039	0.173	0.117	8.71218316145802e-35	FAPs	Brip1os
Pthlh	4.08577537370113e-39	0.573158751329907	0.114	0.068	1.04697993951091e-34	FAPs	Pthlh
Tmx1	4.66753003031928e-39	-0.820033451437497	0.297	0.346	1.19605457026932e-34	FAPs	Tmx1
Hes1	4.92661268222338e-39	-0.652749504606999	0.573	0.59	1.26244449981974e-34	FAPs	Hes1
Apbb2	5.59101331971611e-39	-0.96042305908479	0.31	0.362	1.43269716317725e-34	FAPs	Apbb2
Cox7c	5.90519592477373e-39	-0.445810824060466	0.773	0.717	1.51320645572327e-34	FAPs	Cox7c
Iigp1	6.64136376654861e-39	-2.18918590715703	0.185	0.229	1.70184946517808e-34	FAPs	Iigp1
Pofut1	1.45604534281907e-38	0.495729887797984	0.166	0.111	3.73111619097387e-34	FAPs	Pofut1
Wfdc1	1.70903382035745e-38	-0.711763155373961	0.104	0.161	4.37939916466596e-34	FAPs	Wfdc1
Podxl2	2.1816566017705e-38	-0.695229410218944	0.104	0.161	5.5904950420369e-34	FAPs	Podxl2
Plxnb2	3.84474450639445e-38	0.342402776853079	0.26	0.194	9.85215779763578e-34	FAPs	Plxnb2
Bmi1	4.51428401983258e-38	-1.05319968630245	0.083	0.133	1.1567852800821e-33	FAPs	Bmi1
Slc35f5	5.06698395266487e-38	0.365416552779801	0.227	0.166	1.29841463787037e-33	FAPs	Slc35f5
Tmem45a	5.1895131126971e-38	0.385697523489388	0.234	0.172	1.32981273512863e-33	FAPs	Tmem45a
Hspa1a	5.41214686510285e-38	-1.06759949815341	0.44	0.473	1.38686263418261e-33	FAPs	Hspa1a
Atp1b3	6.8756184195859e-38	-0.76993810283656	0.411	0.446	1.76187722001889e-33	FAPs	Atp1b3
Srrm2	8.42328376682476e-38	-0.368062415345088	0.787	0.748	2.15846646524885e-33	FAPs	Srrm2
Snx4	1.00916032649604e-37	0.272956169248033	0.297	0.227	2.5859733366461e-33	FAPs	Snx4
Lefty1	1.04295837000505e-37	0.810655358567969	0.11	0.067	2.67258082313795e-33	FAPs	Lefty1
Lcorl	1.33526172044701e-37	-1.50124875357212	0.074	0.121	3.42160815864546e-33	FAPs	Lcorl
Cxcl12	1.34001206445577e-37	-0.670858661585359	0.687	0.524	3.4337809151679e-33	FAPs	Cxcl12
Gm2a	1.57620063231752e-37	0.292647788432639	0.304	0.233	4.03901412031365e-33	FAPs	Gm2a
Tpbg	1.92304376094311e-37	0.745519828859533	0.148	0.098	4.92779963741672e-33	FAPs	Tpbg
Mfap4	2.05375798223936e-37	-1.12083441295974	0.176	0.228	5.26275482948837e-33	FAPs	Mfap4
Prmt1	2.54316686857506e-37	-0.680841902481183	0.319	0.374	6.5168651007236e-33	FAPs	Prmt1
Gba	3.64305875922162e-37	0.672537804588896	0.111	0.067	9.3353380705054e-33	FAPs	Gba
Fam162a	4.30274559717668e-37	-0.808263678906741	0.327	0.378	1.10257855927652e-32	FAPs	Fam162a
Cmtm7	5.08185557647012e-37	0.316366115782654	0.25	0.186	1.30222549147047e-32	FAPs	Cmtm7
Tmem135	6.20502931724101e-37	0.3608031712161	0.138	0.088	1.59003876254301e-32	FAPs	Tmem135
Glis2	7.47643219043347e-37	0.400607378572447	0.247	0.184	1.91583574879858e-32	FAPs	Glis2
Ndufa7	1.02562404676699e-36	-0.551142520195113	0.516	0.535	2.62816161984042e-32	FAPs	Ndufa7
Tmem127	1.10671879202359e-36	0.263957582176014	0.227	0.164	2.83596690456045e-32	FAPs	Tmem127
Gtf2ird1	1.71449422260117e-36	-0.935053429511199	0.058	0.102	4.39339144541551e-32	FAPs	Gtf2ird1
Zfp608	1.96287167048562e-36	-1.2041810241638	0.122	0.175	5.02985865561941e-32	FAPs	Zfp608
Snap47	1.97771542342148e-36	-0.911735060437163	0.127	0.182	5.06789577251753e-32	FAPs	Snap47
Trip6	2.31364379830121e-36	0.35820972352033	0.244	0.182	5.92871223314686e-32	FAPs	Trip6
Znrf1	2.38189262696274e-36	-1.20819558771481	0.144	0.197	6.10359985659202e-32	FAPs	Znrf1
Mmp23	2.77137864189299e-36	0.38752428640201	0.23	0.167	7.1016577698508e-32	FAPs	Mmp23
Rnf144a	2.9235550271457e-36	-1.2426917704924	0.118	0.17	7.49160975706087e-32	FAPs	Rnf144a
Prex2	3.03473841150644e-36	-1.82200085534102	0.169	0.209	7.77651717948526e-32	FAPs	Prex2
Megf8	3.54605925224264e-36	0.47139699984428	0.141	0.092	9.08677683387177e-32	FAPs	Megf8
Vgll4	4.47325443448624e-36	-0.838666085125513	0.273	0.327	1.1462714488371e-31	FAPs	Vgll4
Rapgef2	4.93831204769464e-36	-1.44636226992656	0.157	0.207	1.26544246222175e-31	FAPs	Rapgef2
Eci1	6.35446091955499e-36	-0.897407769554492	0.174	0.231	1.62833061063597e-31	FAPs	Eci1
Flot2	6.50862248590589e-36	0.270015858108043	0.236	0.173	1.66783451201339e-31	FAPs	Flot2
Ssh2	7.93880417959355e-36	-0.26961865673627	0.43	0.331	2.03431857102085e-31	FAPs	Ssh2
Pptc7	7.96629998030718e-36	0.278046151417323	0.179	0.123	2.04136436995372e-31	FAPs	Pptc7
Gpcpd1	8.39154983025397e-36	-1.15446588242538	0.091	0.14	2.15033464400258e-31	FAPs	Gpcpd1
Sh3glb1	1.20754451527781e-35	-0.495247528142247	0.751	0.713	3.09433282039938e-31	FAPs	Sh3glb1
Dennd5b	1.38821800294004e-35	-1.40501443313519	0.16	0.211	3.55730863253386e-31	FAPs	Dennd5b
Wtip	1.49031512311899e-35	-1.25901370855241	0.223	0.276	3.81893250299242e-31	FAPs	Wtip
Ldha	1.50747544515796e-35	-0.617533518992073	0.589	0.587	3.86290582821726e-31	FAPs	Ldha
4921524J17Rik	2.11699958954828e-35	-0.920762785204714	0.171	0.228	5.42481144821747e-31	FAPs	4921524J17Rik
Cisd1	2.1980768972434e-35	-0.902528525209244	0.205	0.265	5.6325720491862e-31	FAPs	Cisd1
Camk2g	2.66999155705039e-35	-1.01888079697848	0.134	0.188	6.84185336494162e-31	FAPs	Camk2g
Atp5md	2.95113924680756e-35	-0.63095439169114	0.538	0.548	7.56229431994437e-31	FAPs	Atp5md
Zfp395	3.1067014369136e-35	0.346903075121053	0.247	0.185	7.9609224320911e-31	FAPs	Zfp395
5330406M23Rik	3.15462241257553e-35	0.29923898829713	0.133	0.085	8.0837199322248e-31	FAPs	5330406M23Rik
Ndufab1	3.34133018778954e-35	-0.731324874452397	0.329	0.379	8.5621586062107e-31	FAPs	Ndufab1
Ly6e	3.43124853532105e-35	-0.710457510475893	0.674	0.48	8.79257437176019e-31	FAPs	Ly6e
Atp5g1	3.83734339258899e-35	-0.767286196632232	0.567	0.564	9.83319244350928e-31	FAPs	Atp5g1
Pde3a	4.96102004031889e-35	-1.34030765076306	0.152	0.201	1.27126138533172e-30	FAPs	Pde3a
Tent2	6.96003405250243e-35	0.317027755905392	0.208	0.15	1.78350872595375e-30	FAPs	Tent2
Ivns1abp	8.0223580773913e-35	-0.919451347077497	0.226	0.281	2.05572925733152e-30	FAPs	Ivns1abp
Angptl7	8.711577908227e-35	-2.32911977760422	0.08	0.124	2.23234183898317e-30	FAPs	Angptl7
Sh3bp5	9.87593342475231e-35	-1.36017477149369	0.198	0.246	2.53070794009278e-30	FAPs	Sh3bp5
Dcaf12	9.94469777211829e-35	0.255121976485409	0.201	0.144	2.54832880410531e-30	FAPs	Dcaf12
Ndufb2	1.00703917128739e-34	-0.598032356269582	0.421	0.455	2.58053787642394e-30	FAPs	Ndufb2
Copz1	1.06201347664253e-34	0.345644016119882	0.241	0.181	2.72140953389649e-30	FAPs	Copz1
Atp5k	1.1483388878542e-34	-0.671549991345789	0.499	0.517	2.94261840012639e-30	FAPs	Atp5k
Dgkz	1.16506827797315e-34	-1.47372299923353	0.081	0.126	2.98548746230619e-30	FAPs	Dgkz
Slc6a8	1.18133658784616e-34	0.329167577258131	0.218	0.159	3.02717500635578e-30	FAPs	Slc6a8
Tprkb	1.26557412321008e-34	0.49418811654102	0.171	0.12	3.24303369072582e-30	FAPs	Tprkb
Fkbp3	1.47720180340279e-34	-0.71883645977177	0.365	0.414	3.78532962121965e-30	FAPs	Fkbp3
Rap2c	1.86374972305761e-34	0.306511467583859	0.189	0.134	4.77585866533514e-30	FAPs	Rap2c
Erg28	2.7777374423613e-34	0.404181085788054	0.214	0.157	7.11795219605084e-30	FAPs	Erg28
Mdh2	2.89579854743373e-34	-0.64674385877336	0.46	0.488	7.42048377779894e-30	FAPs	Mdh2
Cdc14b	2.967963071087e-34	0.642498754710165	0.109	0.067	7.60540536966043e-30	FAPs	Cdc14b
Ctps	4.02905787606419e-34	-1.13330262244701	0.061	0.103	1.03244608074145e-29	FAPs	Ctps
Gmppa	5.39086833863627e-34	0.617489694355959	0.151	0.104	1.38141001177554e-29	FAPs	Gmppa
Pik3c2a	5.77652552528345e-34	-1.26958506520219	0.165	0.215	1.48023466585388e-29	FAPs	Pik3c2a
Mir703	6.08688062760692e-34	0.296122210456653	0.215	0.156	1.55976316082427e-29	FAPs	Mir703
[truncated: 46,184 more rows]
